# Supplementary material for: Phage display enables machine learning discovery of cancer antigen–specific TCRs
Source: Sci Adv. 2025 Jun 11;11(24):eads5589. doi: 10.1126/sciadv.ads5589 (PMC12225687; doi:10.1126/sciadv.ads5589)
Supplement: Supplementary file 2 — Data S1 to S3 [file sciadv.ads5589_data_s1_to_s3.zip]

Archive with 3 entries (3 files):
- ads5589_data_s1.xlsx
- ads5589_data_s2.xlsx
- ads5589_data_s3.xlsx
