# Supplementary material for: Phage display enables machine learning discovery of cancer antigen–specific TCRs
Source: Sci Adv. 2025 Jun 11;11(24):eads5589. doi: 10.1126/sciadv.ads5589 (PMC12225687; doi:10.1126/sciadv.ads5589)
Supplement: Supplementary file 2 — Data S1 to S3 [file sciadv.ads5589_data_s1_to_s3.zip › ads5589_data_s1.xlsx]

## Sheet: Input sequences
Input libraries used in the phage-display experiment
Core region CDR3 beta	Length sequence	Template TCR
GVGNT	5	1G4
DGGNT	5	1G4
DVGNT	5	1G4
DLGNT	5	1G4
NAGNT	5	1G4
LGQAL	5	1G4
GGGPL	5	1G4
SPADL	5	1G4
SAPGG	5	1G4
SGGNT	5	1G4
WYYGS	5	1G4
YLGNK	5	1G4
PGSDY	5	1G4
PGGAG	5	1G4
QQPGQ	5	1G4
ALGGD	5	1G4
AGSLT	5	1G4
GSFLQ	5	1G4
GSANS	5	1G4
GSMLG	5	1G4
GQDLL	5	1G4
GGGSG	5	1G4
GGEAI	5	1G4
GGRAG	5	1G4
DLPSG	5	1G4
DALGL	5	1G4
IGGNT	5	1G4
TAAVF	5	1G4
TRWVN	5	1G4
RLGGI	5	1G4
RGNGP	5	1G4
REPQL	5	1G4
NNGTN	5	1G4
FQLGR	5	1G4
SLGGL	5	1G4
SLGTL	5	1G4
SAAHG	5	1G4
SGAGT	5	1G4
SGGPL	5	1G4
SGGNR	5	1G4
SRRTG	5	1G4
WGRNG	5	1G4
YTSAN	5	1G4
LWNRL	5	1G4
LLGYG	5	1G4
LHKYN	5	1G4
LQGPI	5	1G4
LVVGR	5	1G4
LVGSR	5	1G4
LVDLG	5	1G4
LGGLT	5	1G4
LDSLG	5	1G4
LDVLG	5	1G4
LDGGT	5	1G4
LMGNA	5	1G4
LTGGD	5	1G4
LNTSG	5	1G4
PFGGG	5	1G4
PSNGY	5	1G4
PYNHQ	5	1G4
PASPD	5	1G4
PGAGF	5	1G4
PGAGN	5	1G4
PGGGG	5	1G4
PIDRR	5	1G4
PTGPR	5	1G4
HARAR	5	1G4
HTGGG	5	1G4
QSQSN	5	1G4
QSGGG	5	1G4
QPSPT	5	1G4
QPVGA	5	1G4
QVSGT	5	1G4
QAIFK	5	1G4
QGLGG	5	1G4
QGDGG	5	1G4
QGTLG	5	1G4
QRPGD	5	1G4
QNPGG	5	1G4
VSLFT	5	1G4
VYRLP	5	1G4
VPAGQ	5	1G4
VVPLI	5	1G4
VGFTL	5	1G4
VTGGG	5	1G4
VRSIP	5	1G4
ASLQG	5	1G4
ASLRM	5	1G4
ASGQG	5	1G4
AYPLA	5	1G4
ALFDG	5	1G4
APYNT	5	1G4
ANLVG	5	1G4
ANGAG	5	1G4
GSFML	5	1G4
GSPTG	5	1G4
GSTNA	5	1G4
GLLLH	5	1G4
GLGRG	5	1G4
GLMSA	5	1G4
GLTDL	5	1G4
GHPST	5	1G4
GQGPI	5	1G4
GQGTQ	5	1G4
GQESG	5	1G4
GQRTI	5	1G4
GVYNS	5	1G4
GVNNR	5	1G4
GADLK	5	1G4
GGSGG	5	1G4
GGSDT	5	1G4
GGLRA	5	1G4
GGQPA	5	1G4
GGASQ	5	1G4
GGARP	5	1G4
GGGIQ	5	1G4
GGGTP	5	1G4
GGTAN	5	1G4
GGRHG	5	1G4
GGRGP	5	1G4
GDQRP	5	1G4
GEPAL	5	1G4
GTFRR	5	1G4
GTLFG	5	1G4
GTALA	5	1G4
GTNGA	5	1G4
GRPLY	5	1G4
GRGGT	5	1G4
GRDYT	5	1G4
GRDGR	5	1G4
GNVNR	5	1G4
GNMGG	5	1G4
DLSSG	5	1G4
DASGI	5	1G4
DALAG	5	1G4
DGLSG	5	1G4
DGTTD	5	1G4
EEGIR	5	1G4
ISLSP	5	1G4
IQYAA	5	1G4
IGGNT	5	1G4
IRRQN	5	1G4
MPGGP	5	1G4
MGGST	5	1G4
TYDLT	5	1G4
TRGGG	5	1G4
RSTAV	5	1G4
RYTLG	5	1G4
RPAIG	5	1G4
RQQGG	5	1G4
RGLGL	5	1G4
RGALL	5	1G4
RGATG	5	1G4
RELGT	5	1G4
RIRQI	5	1G4
RTGSR	5	1G4
RRFGP	5	1G4
RRPGD	5	1G4
NSYGA	5	1G4
NSGGG	5	1G4
NQMET	5	1G4
KVDLL	5	1G4
KNVSL	5	1G4
RPSNSNG	7	1G4
SALFSGG	7	1G4
GQLPGDG	7	1G4
GTLVGVG	7	1G4
TERGTES	7	1G4
NSGSSQG	7	1G4
SSGGQGG	7	1G4
SSTGNQA	7	1G4
LGVSPTG	7	1G4
LTAVNAF	7	1G4
HTPALSG	7	1G4
QGTPSLP	7	1G4
ALSDAAS	7	1G4
GLGGPSL	7	1G4
GLDGDGT	7	1G4
GPGFGGP	7	1G4
GQRTDAY	7	1G4
GRGSNSG	7	1G4
GRTLGRS	7	1G4
DIDLPAG	7	1G4
IGSFRLT	7	1G4
TLWSPSN	7	1G4
RGTLLSS	7	1G4
FPLHPSG	7	1G4
FQGTRAA	7	1G4
FVGGARP	7	1G4
FGGGRSQ	7	1G4
FTNSMAT	7	1G4
SSDGIGP	7	1G4
SSTIITT	7	1G4
SLLNGSL	7	1G4
SPGPRRI	7	1G4
SASQRQG	7	1G4
SGSLYPS	7	1G4
SGGHQNL	7	1G4
SGGEPGP	7	1G4
SGGTVLT	7	1G4
SGTVRTG	7	1G4
SDLVGAS	7	1G4
SDGMPSF	7	1G4
SELPLGA	7	1G4
SIIPAGS	7	1G4
STSPSGT	7	1G4
SRPGGST	7	1G4
WLRGGSG	7	1G4
WVQEPSR	7	1G4
WRIGGRP	7	1G4
YSNNEGG	7	1G4
YAGGGGP	7	1G4
LFHVLPR	7	1G4
LSPNSPG	7	1G4
LSKLVEG	7	1G4
LLQSVPY	7	1G4
LLRLGKV	7	1G4
LPPAALT	7	1G4
LPQAPPR	7	1G4
LPGASDG	7	1G4
LHSPSDP	7	1G4
LVLGRGG	7	1G4
LVPETAT	7	1G4
LGSADIE	7	1G4
LGVHNAH	7	1G4
LGGPSPL	7	1G4
LGGAGGD	7	1G4
LGTEHPV	7	1G4
LMSPQAD	7	1G4
LTLMNRL	7	1G4
LNSPNVL	7	1G4
LNYGPFP	7	1G4
PSASYLW	7	1G4
PSARGLI	7	1G4
PSEPTLG	7	1G4
PSRVFGG	7	1G4
PQLGTGL	7	1G4
PVGLQAE	7	1G4
PASDGSI	7	1G4
PARGPNG	7	1G4
PGREHVT	7	1G4
PDVGGRP	7	1G4
PIAGPRR	7	1G4
PMDGPGG	7	1G4
PTSLGQE	7	1G4
HGDQGGG	7	1G4
HGRKSLG	7	1G4
QLNLAAL	7	1G4
QHVAWSG	7	1G4
QHTANQI	7	1G4
QGWANGA	7	1G4
QGGLSDP	7	1G4
QGGQSDT	7	1G4
QRGGPTR	7	1G4
QNSQPAN	7	1G4
QNGRQDL	7	1G4
VSDLQDS	7	1G4
VSIGMRR	7	1G4
VWSVQIG	7	1G4
VAGQDGP	7	1G4
VARQGNE	7	1G4
VGLTPDG	7	1G4
VGTGGLG	7	1G4
VGRTAFS	7	1G4
VGNVGTR	7	1G4
VTPSGLP	7	1G4
VTENASG	7	1G4
ALSQALE	7	1G4
ALGSNRG	7	1G4
ALGHVSG	7	1G4
ALGVTGP	7	1G4
ALDGGYP	7	1G4
APSVGLG	7	1G4
AAYTRLP	7	1G4
AGTLNPR	7	1G4
ADSMQSA	7	1G4
ARSGNFP	7	1G4
ANGDDVN	7	1G4
AKSGSGE	7	1G4
GSSPGGQ	7	1G4
GSPPSQP	7	1G4
GSPAQHG	7	1G4
GSGTLTL	7	1G4
GYASDAF	7	1G4
GLQRGGL	7	1G4
GLAGGRL	7	1G4
GLGGGND	7	1G4
GLTLGDL	7	1G4
GPSGSGP	7	1G4
GPLLLRT	7	1G4
GPGYLLA	7	1G4
GQSGDQV	7	1G4
GVSRSAN	7	1G4
GVQVGNP	7	1G4
GAIITQG	7	1G4
GGYAGGP	7	1G4
GGPGSAG	7	1G4
GGHQTSG	7	1G4
GGGYNGW	7	1G4
GGTRGAA	7	1G4
GGNSPTS	7	1G4
GDIAERE	7	1G4
GDRGPHL	7	1G4
GEGRHSS	7	1G4
GIPCPLA	7	1G4
GIGDTGR	7	1G4
GIRPNPP	7	1G4
GTSTDIL	7	1G4
GTLGAAN	7	1G4
GTAGGGN	7	1G4
GTTQRLP	7	1G4
GTTDSGG	7	1G4
GRQPATP	7	1G4
DLFNAGR	7	1G4
DGSPQYP	7	1G4
DGLPSGL	7	1G4
DGLRMIG	7	1G4
DGAVFGG	7	1G4
DNLQFGL	7	1G4
ESAFSAD	7	1G4
ESAREQT	7	1G4
EGLLGRY	7	1G4
EGGANLE	7	1G4
EDAGNLS	7	1G4
ETPPGYD	7	1G4
ERGLTFP	7	1G4
ISSGNTS	7	1G4
ILDTSGS	7	1G4
ILILSGS	7	1G4
ILTLGGG	7	1G4
IPQRMQN	7	1G4
IAGGSGF	7	1G4
MLDQFGP	7	1G4
TSNNGVL	7	1G4
TLSPPLS	7	1G4
TPGAASY	7	1G4
TAKFGQG	7	1G4
TGGSIGL	7	1G4
TDLSIYL	7	1G4
TRLPFDD	7	1G4
TRLGSQR	7	1G4
RSYQRAG	7	1G4
RSRRQAM	7	1G4
RLDTAYN	7	1G4
RPQNNLA	7	1G4
RVFGDTP	7	1G4
RGRSPTG	7	1G4
RIHVDGT	7	1G4
RINLLTG	7	1G4
RNLNPQI	7	1G4
NSAYKRA	7	1G4
NSTSART	7	1G4
NSRFGAQ	7	1G4
NVLGTNL	7	1G4
NALLGTL	7	1G4
NARSGGR	7	1G4
NDNQANI	7	1G4
NTLQTAS	7	1G4
NRNIDLN	7	1G4
NNPNDGG	7	1G4
NKMRRNT	7	1G4
GPYGVGP	7	1G4
DLGVAGN	7	1G4
FSYPSRS	7	1G4
FSGASIM	7	1G4
FSRYGLV	7	1G4
FWTEGNA	7	1G4
FLFGNPL	7	1G4
FLLHTGD	7	1G4
FLPRVDI	7	1G4
FLGTAML	7	1G4
FLTSDGH	7	1G4
FPLPGDL	7	1G4
FPTQATD	7	1G4
FPTGGGR	7	1G4
FQPQSLN	7	1G4
FASGGGL	7	1G4
FGGSLLQ	7	1G4
FESGNYL	7	1G4
FEPGLGQ	7	1G4
FEDGLVD	7	1G4
FTDLGDN	7	1G4
FTNAGAP	7	1G4
FTNAIGI	7	1G4
FNGYVDL	7	1G4
FNGLLPG	7	1G4
FNGNGKG	7	1G4
FKQVAIR	7	1G4
SFDIPIT	7	1G4
SSSGVTG	7	1G4
SSSNGGR	7	1G4
SSPEEGG	7	1G4
SSQGSLT	7	1G4
SSGLAGV	7	1G4
SSILLNM	7	1G4
SSIPLQN	7	1G4
SSNNSIL	7	1G4
SWSSAPG	7	1G4
SYSTTGH	7	1G4
SLSGTQG	7	1G4
SLLPVVD	7	1G4
SLLGNTQ	7	1G4
SLLREGG	7	1G4
SLGLLPG	7	1G4
SLGQGHQ	7	1G4
SLDSSTG	7	1G4
SLIPGGG	7	1G4
SLMRRAA	7	1G4
SLTASQL	7	1G4
SLNGIGG	7	1G4
SLKSANR	7	1G4
SPSGSQQ	7	1G4
SPSGANG	7	1G4
SPSMWLS	7	1G4
SPLLIHP	7	1G4
SPLRLGA	7	1G4
SPPGASY	7	1G4
SPGLGFA	7	1G4
SPESRSG	7	1G4
SPTFTAL	7	1G4
SPRMIAS	7	1G4
SPNFGGA	7	1G4
SHGGSLL	7	1G4
SQLLPHD	7	1G4
SQAEGGQ	7	1G4
SQAILGG	7	1G4
SQGLSRA	7	1G4
SQMLDMI	7	1G4
SVGLLGN	7	1G4
SASFYQP	7	1G4
SASLGPG	7	1G4
SASHTGG	7	1G4
SAPFILL	7	1G4
SAGGQGA	7	1G4
SAGTLRI	7	1G4
SAILDQG	7	1G4
SATASGG	7	1G4
SARLHEF	7	1G4
SGSLAYP	7	1G4
SGSAAPT	7	1G4
SGWLGYI	7	1G4
SGLLIGA	7	1G4
SGLGFHN	7	1G4
SGLEPNG	7	1G4
SGPGMSG	7	1G4
SGHQSSG	7	1G4
SGALPTQ	7	1G4
SGGDGKV	7	1G4
SGGTSPG	7	1G4
SGEPVDI	7	1G4
SGMATDH	7	1G4
SGTDLPP	7	1G4
SGNLNKG	7	1G4
SGNAPFS	7	1G4
SGNRPQP	7	1G4
SDDQGGA	7	1G4
SDEPSVS	7	1G4
SDTLPLA	7	1G4
SDNQFGS	7	1G4
SEPGPGG	7	1G4
SEGDGFG	7	1G4
SEMDDLT	7	1G4
SIHGGYS	7	1G4
SMLKGGG	7	1G4
SMAGPRL	7	1G4
STSGPLM	7	1G4
STLPLLT	7	1G4
STPSGQT	7	1G4
STAADSQ	7	1G4
STGRGQG	7	1G4
SRFDMPG	7	1G4
SRSNAYQ	7	1G4
SRLTGNA	7	1G4
SRPLAVG	7	1G4
SRPVATL	7	1G4
SRPGVGG	7	1G4
SRPMPRH	7	1G4
SRAPPPG	7	1G4
SRGVLLN	7	1G4
SNSATQD	7	1G4
SNHTQLG	7	1G4
SNGTLSA	7	1G4
SNTNTGT	7	1G4
SNRVGTP	7	1G4
CGPSGSG	7	1G4
WFNPPDN	7	1G4
WLTAIHT	7	1G4
WQDYQAL	7	1G4
WGGGLSE	7	1G4
WRSNSQT	7	1G4
YSFPSGA	7	1G4
YSAHAGD	7	1G4
YLGQFGA	7	1G4
YLTRLQP	7	1G4
YPSNGGR	7	1G4
YPPGALY	7	1G4
YPAVNHT	7	1G4
YPANAYR	7	1G4
YQFLGFV	7	1G4
YQGGMIY	7	1G4
YGGHLPL	7	1G4
YGGGQAP	7	1G4
YGNAENP	7	1G4
YDSVGQN	7	1G4
YDDSNLT	7	1G4
YIAQTDS	7	1G4
YIGGFPS	7	1G4
YTLADLG	7	1G4
YTTALRL	7	1G4
YRPLLPS	7	1G4
YNNLSLS	7	1G4
LFLFSPD	7	1G4
LFLDRLD	7	1G4
LSSADVN	7	1G4
LSLTQYG	7	1G4
LSPLPGG	7	1G4
LSVGNAG	7	1G4
LSGLPTG	7	1G4
LSGNSTN	7	1G4
LSTHSDG	7	1G4
LSKDRGK	7	1G4
LYANAGF	7	1G4
LLSWLGG	7	1G4
LLLYGPT	7	1G4
LLQLRAG	7	1G4
LLQNSTS	7	1G4
LLGPQDT	7	1G4
LLGGDGA	7	1G4
LLDASNL	7	1G4
LLRSGGT	7	1G4
LLRPGTG	7	1G4
LLNRPTP	7	1G4
LPVSNIQ	7	1G4
LPAKKGG	7	1G4
LPGGDGQ	7	1G4
LPGGRVT	7	1G4
LPRLPRP	7	1G4
LPRPHMN	7	1G4
LPRRASL	7	1G4
LPNMTRY	7	1G4
LPKVGEP	7	1G4
LHDLHGG	7	1G4
LQASSAD	7	1G4
LQAGTGG	7	1G4
LQGESGE	7	1G4
LQRLGSG	7	1G4
LQRPVLD	7	1G4
LVAGIPS	7	1G4
LVGVGGI	7	1G4
LVGAGYD	7	1G4
LVDQFNT	7	1G4
LVRLLGP	7	1G4
LASYLGS	7	1G4
LASDLAT	7	1G4
LASRALY	7	1G4
LALIGGG	7	1G4
LAGSDLG	7	1G4
LAGNGTN	7	1G4
LAIPAGG	7	1G4
LATLTNG	7	1G4
LATAVNL	7	1G4
LARSPGR	7	1G4
LANDLSP	7	1G4
LGSGGLL	7	1G4
LGYALGA	7	1G4
LGLQRGT	7	1G4
LGLRPML	7	1G4
LGPGGAG	7	1G4
LGVAGSN	7	1G4
LGGFPFT	7	1G4
LGGSRGT	7	1G4
LGGISNR	7	1G4
LGGIATG	7	1G4
LGGRKTG	7	1G4
LGDDAGF	7	1G4
LGDNLLG	7	1G4
LGEDSLG	7	1G4
LGIVRIT	7	1G4
LGTLPAS	7	1G4
LGTQSGL	7	1G4
LGTQGNG	7	1G4
LGRSDVN	7	1G4
LGRNPQG	7	1G4
LGNAEGF	7	1G4
LGKSRLE	7	1G4
LDSFGAQ	7	1G4
LDLGRGE	7	1G4
LDPTTGG	7	1G4
LDAPGGN	7	1G4
LDAMLMG	7	1G4
LDIGRAP	7	1G4
LEFNTVI	7	1G4
LESPVRG	7	1G4
LELTIPL	7	1G4
LIFNLGL	7	1G4
LISMFHG	7	1G4
LMFPSAN	7	1G4
LTFPAFR	7	1G4
LTSLTLG	7	1G4
LTQEAGI	7	1G4
LTGYGTL	7	1G4
LTGPGRL	7	1G4
LTINTGG	7	1G4
LTTGLRS	7	1G4
LRSVIMP	7	1G4
LRGRLYL	7	1G4
LRDDTGG	7	1G4
LREQSPL	7	1G4
LRTNLPQ	7	1G4
LNLLHGK	7	1G4
LNPGLLY	7	1G4
LNASGSR	7	1G4
LNGLGPT	7	1G4
LNTGDGG	7	1G4
LNNISGH	7	1G4
LKDGDRA	7	1G4
PFGLLRD	7	1G4
PSWFLGR	7	1G4
PSLQGLS	7	1G4
PSQDREQ	7	1G4
PSAPTPS	7	1G4
PSGTVMF	7	1G4
PSDDAGV	7	1G4
PSNPPDQ	7	1G4
PYSQGTT	7	1G4
PLLGFGS	7	1G4
PLALWSL	7	1G4
PLGVGFQ	7	1G4
PLGVTGV	7	1G4
PLGGGDQ	7	1G4
PLDLPPF	7	1G4
PHRLIHQ	7	1G4
PQGGGPT	7	1G4
PVLTRDR	7	1G4
PALPLLD	7	1G4
PAARGIL	7	1G4
PAGGPTF	7	1G4
PARQIGP	7	1G4
PGSRLQP	7	1G4
PGLVGAG	7	1G4
PGLAYAG	7	1G4
PGLGLPK	7	1G4
PGHLANN	7	1G4
PGQLSSP	7	1G4
PGAGSHG	7	1G4
PGAGGSP	7	1G4
PGGFAIQ	7	1G4
PGGLLGD	7	1G4
PGGQGEG	7	1G4
PGGDSPT	7	1G4
PGGDGGN	7	1G4
PGGNAGT	7	1G4
PGKADLI	7	1G4
PDDLIPH	7	1G4
PESLEYI	7	1G4
PEYSYSM	7	1G4
PEDRITG	7	1G4
PIVAGTS	7	1G4
PIGPYYR	7	1G4
PIGASSG	7	1G4
PMPDGGG	7	1G4
PTFQSPS	7	1G4
PTGGGSE	7	1G4
PTDAALP	7	1G4
PTISPSA	7	1G4
PTNLGLP	7	1G4
PTNGRNG	7	1G4
PRSAEGM	7	1G4
PRLPLDK	7	1G4
PRGAMVL	7	1G4
PRGATAD	7	1G4
PRRNLTQ	7	1G4
PNFFMPT	7	1G4
PNSPSPL	7	1G4
PNIGGRN	7	1G4
HSGASPS	7	1G4
HLRRAAR	7	1G4
HQFGSQL	7	1G4
HQTTLLG	7	1G4
HGPSAET	7	1G4
HGASTGR	7	1G4
HGGRNGG	7	1G4
HGDADDE	7	1G4
HGRDGGL	7	1G4
HTPRTAS	7	1G4
QFFRPGR	7	1G4
QFPQRGD	7	1G4
QSQSTPL	7	1G4
QSDPGVN	7	1G4
QSTPGSM	7	1G4
QSTGSLL	7	1G4
QSRPSAR	7	1G4
QYQQSRR	7	1G4
QLLGDLR	7	1G4
QLPGNLV	7	1G4
QLVVTLG	7	1G4
QLATDLG	7	1G4
QLINGAP	7	1G4
QLMGVKS	7	1G4
QLTAGGG	7	1G4
QLRLGST	7	1G4
QLNAYDA	7	1G4
QPFGVGQ	7	1G4
QPLLLSS	7	1G4
QPLQLVP	7	1G4
QPVGGEG	7	1G4
QPDLGFT	7	1G4
QPILGPP	7	1G4
QPKAGTR	7	1G4
QHSGLSR	7	1G4
QHGSDQG	7	1G4
QQPPLYA	7	1G4
QQRASGW	7	1G4
QVGGASL	7	1G4
QVRSGGT	7	1G4
QASSTAT	7	1G4
QASLGMA	7	1G4
QASASQT	7	1G4
QALPDRV	7	1G4
QAPRPAT	7	1G4
QAGGDRL	7	1G4
QAGIGEQ	7	1G4
QARDSSG	7	1G4
QGSGRAG	7	1G4
QGLPLGA	7	1G4
QGPIAFL	7	1G4
QGGSQDI	7	1G4
QGGLPGT	7	1G4
QGGPPLG	7	1G4
QGDGRSN	7	1G4
QGTSLND	7	1G4
QGTGARQ	7	1G4
QGRPNFT	7	1G4
QGNSRGG	7	1G4
QDPAAGL	7	1G4
QDQKLRA	7	1G4
QDGLNTT	7	1G4
QDNAGPN	7	1G4
QELGTPL	7	1G4
QELNSVT	7	1G4
QEAINLV	7	1G4
QIQAELL	7	1G4
QIANGRG	7	1G4
QTSGGQG	7	1G4
QTPAFAT	7	1G4
QTGVPGA	7	1G4
QTIASTI	7	1G4
QTTTPPI	7	1G4
QRLLSTV	7	1G4
QRGPRPR	7	1G4
QRGGNFR	7	1G4
QRNRVGA	7	1G4
QNLLPAT	7	1G4
QNGLGRG	7	1G4
QNERQAS	7	1G4
QNRRKGG	7	1G4
VSYQVGG	7	1G4
VSPLPSN	7	1G4
VSGGDLP	7	1G4
VSGIQGP	7	1G4
VSTDNPR	7	1G4
VSRNGGG	7	1G4
VYAILGG	7	1G4
VYMTPTQ	7	1G4
VLPTLDT	7	1G4
VLHGLTN	7	1G4
VLDGTND	7	1G4
VLNYSPS	7	1G4
VLNLTIA	7	1G4
VPAGFIL	7	1G4
VPAIYQT	7	1G4
VPGNDGF	7	1G4
VPRPPRP	7	1G4
VQLSDDL	7	1G4
VQIQLGL	7	1G4
VQMAESA	7	1G4
VVPGLHG	7	1G4
VVGGDPL	7	1G4
VVKFRVG	7	1G4
VASFPSI	7	1G4
VAPAPNG	7	1G4
VAAGLSL	7	1G4
VARSAAD	7	1G4
VAREPST	7	1G4
VGQGNAG	7	1G4
VGAGDDV	7	1G4
VGGRLLD	7	1G4
VGRLLNP	7	1G4
VIALTNH	7	1G4
VIAPQVS	7	1G4
VMPGNGL	7	1G4
VTTNGSP	7	1G4
VRSGAPL	7	1G4
VRSGRPL	7	1G4
VRLSNTP	7	1G4
VRVGKGT	7	1G4
VRASFAL	7	1G4
VRGSGLP	7	1G4
VRDAGGR	7	1G4
VRRQLGH	7	1G4
VNPKTIG	7	1G4
VNIGTLW	7	1G4
VKALGPH	7	1G4
AFLTRPT	7	1G4
ASLSGQD	7	1G4
ASPSEGL	7	1G4
ASAESPV	7	1G4
ASIARLP	7	1G4
ASTPRER	7	1G4
ASTRQSG	7	1G4
ASRSALA	7	1G4
ASNVFGG	7	1G4
ASNTGAR	7	1G4
AWLNGGG	7	1G4
AYIRTAL	7	1G4
AYTHERR	7	1G4
ALSLIPA	7	1G4
ALVDIYG	7	1G4
ALAYLNT	7	1G4
ALGLTNG	7	1G4
ALGGGEP	7	1G4
ALRSLSS	7	1G4
ALNSGGQ	7	1G4
APLPLTH	7	1G4
APPRRGA	7	1G4
APGQSTP	7	1G4
APRLGGG	7	1G4
APKFFDL	7	1G4
AHSAGGM	7	1G4
AHGRTLI	7	1G4
AHTPGLL	7	1G4
AQGSNTG	7	1G4
AQDETGG	7	1G4
AQTVLLL	7	1G4
AVDEQGK	7	1G4
AVNPGPH	7	1G4
AASANRL	7	1G4
AAPPLAT	7	1G4
AAPVLEQ	7	1G4
AAGLIGA	7	1G4
AAGGYHI	7	1G4
AARVGGV	7	1G4
AGFGTNP	7	1G4
AGYSSMN	7	1G4
AGYLLSG	7	1G4
AGLFQPS	7	1G4
AGLLYSG	7	1G4
AGLPASD	7	1G4
AGLGPLQ	7	1G4
AGLGRYQ	7	1G4
AGLINTG	7	1G4
AGLRLLS	7	1G4
AGLNQGT	7	1G4
AGPSFAG	7	1G4
AGPGGFS	7	1G4
AGQLPAG	7	1G4
AGGSGPL	7	1G4
AGGLFGR	7	1G4
AGERRPS	7	1G4
AGTGNLP	7	1G4
AGTILSA	7	1G4
AGRSTYS	7	1G4
AGRPDNT	7	1G4
ADLPGAQ	7	1G4
ADPLAGV	7	1G4
ADPNVDR	7	1G4
ADAGPGA	7	1G4
ADGYTGQ	7	1G4
ADGMGRP	7	1G4
AIPYNLG	7	1G4
AMLRLGG	7	1G4
ATPPSGL	7	1G4
ATAPLLL	7	1G4
ATGGPGQ	7	1G4
ATIDLVF	7	1G4
ATNTLSL	7	1G4
ARPGLQN	7	1G4
ARPRSAT	7	1G4
ARQPGSP	7	1G4
ARAPGGG	7	1G4
ARDWLKP	7	1G4
ARERNLT	7	1G4
ARMPPGG	7	1G4
ANYVDLG	7	1G4
ANPPRKE	7	1G4
ANQSLRF	7	1G4
ANAAGLA	7	1G4
ANRSRLT	7	1G4
GFAQLLR	7	1G4
GFGGSPT	7	1G4
GFRGNEQ	7	1G4
GSSGYGR	7	1G4
GSSGQSP	7	1G4
GSLRGLL	7	1G4
GSPLQFR	7	1G4
GSPGGGQ	7	1G4
GSPILPA	7	1G4
GSHLLPG	7	1G4
GSQRGSG	7	1G4
GSVGGQP	7	1G4
GSVRPPN	7	1G4
GSARISQ	7	1G4
GSGSGGV	7	1G4
GSGPENE	7	1G4
GSGGPTI	7	1G4
GSGGHSM	7	1G4
GSGRPGV	7	1G4
GSDGRTG	7	1G4
GSEGGRP	7	1G4
GSTQALT	7	1G4
GSTGALS	7	1G4
GSTRSKA	7	1G4
GSRSGAL	7	1G4
GWFPQQP	7	1G4
GWGGFFN	7	1G4
GYYSPAG	7	1G4
GYLLGQF	7	1G4
GYEARLP	7	1G4
GYRFTGF	7	1G4
GLSFNPG	7	1G4
GLSGALG	7	1G4
GLSRSIL	7	1G4
GLWRHDG	7	1G4
GLYDLGQ	7	1G4
GLYIQQL	7	1G4
GLLGGLR	7	1G4
GLLRLAG	7	1G4
GLPGSRP	7	1G4
GLAASQF	7	1G4
GLAGGMA	7	1G4
GLGPGVG	7	1G4
GLGVVGY	7	1G4
GLGGRLM	7	1G4
GLGGKAT	7	1G4
GLDLTAS	7	1G4
GLDGGPG	7	1G4
GLEPDRS	7	1G4
GLMHPNG	7	1G4
GLMDGDG	7	1G4
GLTYRFI	7	1G4
GLTLGGT	7	1G4
GLTGSPG	7	1G4
GLTTQYD	7	1G4
GLRSSLG	7	1G4
GLRLGGP	7	1G4
GLNSGGG	7	1G4
GLNQPRL	7	1G4
GPPDSEN	7	1G4
GPQFGGS	7	1G4
GPAQPSG	7	1G4
GPAAERT	7	1G4
GPGYREL	7	1G4
GPGLGSH	7	1G4
GPGPASG	7	1G4
GPGQHEQ	7	1G4
GPGTYGI	7	1G4
GPGRTGS	7	1G4
GPTSNGL	7	1G4
GPTARDG	7	1G4
GPRLPGP	7	1G4
GPRAASG	7	1G4
GPNAQGG	7	1G4
GPKNWGR	7	1G4
GHIVVLG	7	1G4
GHTPPDA	7	1G4
GHRHGQN	7	1G4
GHRGDGS	7	1G4
GQFRGAI	7	1G4
GQSGDIL	7	1G4
GQLLKGL	7	1G4
GQLHRFG	7	1G4
GQLVDGG	7	1G4
GQPPSLQ	7	1G4
GQQLPGI	7	1G4
GQGLLSG	7	1G4
GQGGAPG	7	1G4
GQGGKGM	7	1G4
GQITLLS	7	1G4
GQTAGGN	7	1G4
GQNDMGS	7	1G4
GQNMGGR	7	1G4
GVLVPEG	7	1G4
GVLTGLT	7	1G4
GVLREFR	7	1G4
GVPPLQN	7	1G4
GVGGYRG	7	1G4
GVTYQSQ	7	1G4
GVRGQSP	7	1G4
GVRTAGG	7	1G4
GALSAGS	7	1G4
GAQATGH	7	1G4
GAQGRSN	7	1G4
GAGLRGS	7	1G4
GAGPERG	7	1G4
GAELSGS	7	1G4
GANPHGT	7	1G4
GGFGAKP	7	1G4
GGSSSEH	7	1G4
GGSSGSP	7	1G4
GGSAEGG	7	1G4
GGSGGKS	7	1G4
GGSNLRN	7	1G4
GGLLGLA	7	1G4
GGLLGGG	7	1G4
GGLPTRS	7	1G4
GGLQLNT	7	1G4
GGLGAVL	7	1G4
GGLDNGV	7	1G4
GGLRGLL	7	1G4
GGPFGSG	7	1G4
GGPSGDQ	7	1G4
GGPAPRQ	7	1G4
GGPGLLG	7	1G4
GGPGRQN	7	1G4
GGPIQAR	7	1G4
GGPNSAY	7	1G4
GGQGGSQ	7	1G4
GGQDGKY	7	1G4
GGVSILG	7	1G4
GGVDLRG	7	1G4
GGVMGGL	7	1G4
GGAGPAN	7	1G4
GGATGSR	7	1G4
GGATRSA	7	1G4
GGGSPTL	7	1G4
GGGSMLP	7	1G4
GGGWTSL	7	1G4
GGGYGVF	7	1G4
GGGLRHG	7	1G4
GGGPGYG	7	1G4
GGGPGGG	7	1G4
GGGPDLF	7	1G4
GGGALSL	7	1G4
GGGGLLL	7	1G4
GGGGASG	7	1G4
GGGGGQP	7	1G4
GGGGNPV	7	1G4
GGGDPLL	7	1G4
GGGDPQN	7	1G4
GGGDDGS	7	1G4
GGGTLLY	7	1G4
GGGTGAW	7	1G4
GGGNFLP	7	1G4
GGDQAGH	7	1G4
GGDQREM	7	1G4
GGDGDGF	7	1G4
GGEFGLG	7	1G4
GGILNFS	7	1G4
GGIVFPD	7	1G4
GGTLDSL	7	1G4
GGTQELG	7	1G4
GGTGQAG	7	1G4
GGTGKRT	7	1G4
GGTERTS	7	1G4
GGTTRGG	7	1G4
GGRFAHS	7	1G4
GGRPGPG	7	1G4
GGRGGGA	7	1G4
GGRGRLS	7	1G4
GGRGNYV	7	1G4
GGRMLGI	7	1G4
GGRTLTN	7	1G4
GGNSPPN	7	1G4
GGNALGT	7	1G4
GDLIRML	7	1G4
GDLTDGP	7	1G4
GDQQPTI	7	1G4
GDQDESG	7	1G4
GDAGFLG	7	1G4
GDATGTL	7	1G4
GDGSTDS	7	1G4
GDGPLSK	7	1G4
GDGVTGT	7	1G4
GDGGGPG	7	1G4
GDGTTPA	7	1G4
GDMGGNT	7	1G4
GDTVGSY	7	1G4
GDRFSAL	7	1G4
GDRVLGP	7	1G4
GEFRTPT	7	1G4
GELTRTP	7	1G4
GEQSLQQ	7	1G4
GEGMQLV	7	1G4
GEGTGRD	7	1G4
GEDQPSP	7	1G4
GEDNLEM	7	1G4
GEEDSAI	7	1G4
GERHNNG	7	1G4
GERRSSD	7	1G4
GIQTGRS	7	1G4
GIALSGG	7	1G4
GIALDED	7	1G4
GIAPKKL	7	1G4
GIGSLPN	7	1G4
GIRSAPF	7	1G4
GMSSNGA	7	1G4
GMVTRPG	7	1G4
GMAATTA	7	1G4
GTSLGRQ	7	1G4
GTSAPGS	7	1G4
GTSRPTD	7	1G4
GTYLSHR	7	1G4
GTYLTSS	7	1G4
GTLPSSG	7	1G4
GTLAASQ	7	1G4
GTLNQAP	7	1G4
GTPQPGS	7	1G4
GTQIPLG	7	1G4
GTVRSGD	7	1G4
GTGDGGS	7	1G4
GTKHENK	7	1G4
GRSFRAG	7	1G4
GRSDREG	7	1G4
GRSIARI	7	1G4
GRYVWQG	7	1G4
GRLGFFT	7	1G4
GRHGTSH	7	1G4
GRAYISR	7	1G4
GRGSGRR	7	1G4
GRGYTGG	7	1G4
GRGAGMR	7	1G4
GRGNLTQ	7	1G4
GRDARGS	7	1G4
GRNINDA	7	1G4
GRNTSGL	7	1G4
GNSGQTW	7	1G4
GNSDPLR	7	1G4
GNYYLGP	7	1G4
GNLGGTL	7	1G4
GNGSLRV	7	1G4
GNGLPSG	7	1G4
GNGMGSP	7	1G4
GNGKRLN	7	1G4
GNDYPGP	7	1G4
GNTSPGS	7	1G4
GNNDSGM	7	1G4
GNNRLLL	7	1G4
GKEGTRV	7	1G4
DFQGDFF	7	1G4
DSLLLSG	7	1G4
DSHYGQQ	7	1G4
DSRAMGG	7	1G4
DSNSNPD	7	1G4
DWDGGSP	7	1G4
DYQSAGG	7	1G4
DLSLLGR	7	1G4
DLYQSDG	7	1G4
DLANLFQ	7	1G4
DLGTSLL	7	1G4
DLNGGGR	7	1G4
DQSGSSG	7	1G4
DQAETTT	7	1G4
DQEPDGD	7	1G4
DASLQLG	7	1G4
DAGPLLG	7	1G4
DATAGGT	7	1G4
DARTSLL	7	1G4
DANNQQD	7	1G4
DGLIAVS	7	1G4
DGLMNGA	7	1G4
DGLTAML	7	1G4
DGPPGPA	7	1G4
DGGQEGP	7	1G4
DGGGTSN	7	1G4
DGGRGPH	7	1G4
DGNSNSQ	7	1G4
DGKLPLS	7	1G4
DDPNTAS	7	1G4
DDARLLA	7	1G4
DDDTALR	7	1G4
DIELVRP	7	1G4
DTPQLNP	7	1G4
DTDPTLD	7	1G4
DTDNDDG	7	1G4
DTTIRTS	7	1G4
DRLDKKG	7	1G4
DNALWLS	7	1G4
DNEPLGA	7	1G4
ESPQTLT	7	1G4
ESGFASR	7	1G4
ESGNQVT	7	1G4
EYGDGDR	7	1G4
ELSGPLA	7	1G4
ELSMRGP	7	1G4
ELYSTSS	7	1G4
ELLPGDN	7	1G4
ELLGSGN	7	1G4
ELRYITG	7	1G4
EPSPQRQ	7	1G4
EPLDGFQ	7	1G4
EPPGEIV	7	1G4
EPAIDGI	7	1G4
EPISSQP	7	1G4
EHSQPGG	7	1G4
EHPRPSP	7	1G4
EQFGIGD	7	1G4
EQHRNTL	7	1G4
EVLRAAG	7	1G4
EALVGGT	7	1G4
EGIQLSE	7	1G4
EGTHLGS	7	1G4
EGRSLQG	7	1G4
EDGETSG	7	1G4
EDTMQLL	7	1G4
ETEASED	7	1G4
ERSTSPN	7	1G4
ERDRLSR	7	1G4
ENAGSQY	7	1G4
ENGAGTY	7	1G4
IFTLGGN	7	1G4
ISFGGGT	7	1G4
ISAALPQ	7	1G4
ISGNPVG	7	1G4
ISDRTRG	7	1G4
IWGPLLG	7	1G4
IYRTEGF	7	1G4
ILFGTGI	7	1G4
ILLYPTL	7	1G4
ILLGQRF	7	1G4
ILGGGNQ	7	1G4
ILELSLR	7	1G4
ILEAPLA	7	1G4
ILTAGPP	7	1G4
ILRQRAL	7	1G4
ILNATGN	7	1G4
IPFQGQT	7	1G4
IPNSSLG	7	1G4
IHVLERP	7	1G4
IQYSDAL	7	1G4
IQLGEVS	7	1G4
IASGLTM	7	1G4
IANLWGG	7	1G4
IGLLEGT	7	1G4
IGGAFSG	7	1G4
IGGGAYG	7	1G4
IGGETIG	7	1G4
IGESSGS	7	1G4
IDKRAGI	7	1G4
IRSPWMN	7	1G4
IRAPGAP	7	1G4
IRGRGTQ	7	1G4
IRGNIPG	7	1G4
INNARQS	7	1G4
MFRLRGL	7	1G4
MPGGNPV	7	1G4
MQAVGNV	7	1G4
MASATNA	7	1G4
MALTLGA	7	1G4
MGLLGQN	7	1G4
MDGVIGL	7	1G4
MTARDVG	7	1G4
MNRASRR	7	1G4
TFLLVNG	7	1G4
TSSASSG	7	1G4
TSSNGDP	7	1G4
TSLPGGP	7	1G4
TSVTSPA	7	1G4
TSATSGD	7	1G4
TSGPGSR	7	1G4
TSGPNGG	7	1G4
TSGEFGG	7	1G4
TSRGHFL	7	1G4
TSNGGHF	7	1G4
TWYRFLR	7	1G4
TYTPLPS	7	1G4
TLVTASG	7	1G4
TLAGGGD	7	1G4
TLGRFYS	7	1G4
TLRGWLG	7	1G4
TPFLLVS	7	1G4
TPFASSG	7	1G4
TPSTRTH	7	1G4
TPSKFSP	7	1G4
TPVTQSA	7	1G4
TPAPPFN	7	1G4
TPAGGGT	7	1G4
TPGGLRA	7	1G4
TPGIYPA	7	1G4
TPRLVIF	7	1G4
THHNLSN	7	1G4
THTLGER	7	1G4
TQPLGTG	7	1G4
TQTELLT	7	1G4
TQTRDST	7	1G4
TVEGGLS	7	1G4
TVTEPGG	7	1G4
TALPGPT	7	1G4
TATDRGG	7	1G4
TAKMNIE	7	1G4
TGLSVSA	7	1G4
TGPDRGR	7	1G4
TGPNQGP	7	1G4
TGVGGRY	7	1G4
TGGLLEG	7	1G4
TGGLQKG	7	1G4
TGTQSTI	7	1G4
TDYLRVR	7	1G4
TDLLDTS	7	1G4
TDGTHTL	7	1G4
TDTLSAL	7	1G4
TDRQLVQ	7	1G4
TEGQTGP	7	1G4
TINDPGL	7	1G4
TTLDPLF	7	1G4
TRSLSRT	7	1G4
TNGPGAK	7	1G4
RFTMTLP	7	1G4
RSSVGGP	7	1G4
RSLGSRT	7	1G4
RSPASAR	7	1G4
RSGGGEG	7	1G4
RSDGYAL	7	1G4
RWDLLGG	7	1G4
RWTILLG	7	1G4
RLSTPAT	7	1G4
RLSRAEM	7	1G4
RLYASDA	7	1G4
RLLQGQA	7	1G4
RLGGLTT	7	1G4
RLTVGER	7	1G4
RLTVERS	7	1G4
RLRWSPG	7	1G4
RLKPTNG	7	1G4
RLKAIPG	7	1G4
RPYDGNN	7	1G4
RPGGQVA	7	1G4
RPTLPVG	7	1G4
RQWLLTL	7	1G4
RQPPLPD	7	1G4
RQASPSH	7	1G4
RQGYGNG	7	1G4
RQTIGSL	7	1G4
RAFGQGF	7	1G4
RASTLNQ	7	1G4
RAYATGA	7	1G4
RALDPSY	7	1G4
RAPGEVQ	7	1G4
RAHGMGQ	7	1G4
RAGWLTL	7	1G4
RAGAYAG	7	1G4
RAGMGRP	7	1G4
RATPSRL	7	1G4
RARPGTG	7	1G4
RANNGYS	7	1G4
RGFLGTD	7	1G4
RGSQPGR	7	1G4
RGSATEF	7	1G4
RGSDAYP	7	1G4
RGYSDDP	7	1G4
RGLYGAS	7	1G4
RGLGGDN	7	1G4
RGPQLPR	7	1G4
RGPRQGD	7	1G4
RGQAGSG	7	1G4
RGQGTQL	7	1G4
RGQNDNA	7	1G4
RGVTMLS	7	1G4
RGGLLLI	7	1G4
RGGPLGN	7	1G4
RGGMYAR	7	1G4
RGGNYVV	7	1G4
RGDHTAT	7	1G4
RGMAVLD	7	1G4
RGTPYLG	7	1G4
RDYVDSN	7	1G4
RDLSTYA	7	1G4
RDPLDQG	7	1G4
RDNTGGV	7	1G4
RIFANGT	7	1G4
RIALVTP	7	1G4
RTSNLDE	7	1G4
RTYLLLL	7	1G4
RTLPPLM	7	1G4
RTLRLAG	7	1G4
RTGFSSA	7	1G4
RTGSSGK	7	1G4
RTDYAGG	7	1G4
RRYSADG	7	1G4
RRDGFTT	7	1G4
RRTLSST	7	1G4
RNSHSGA	7	1G4
RNLYYTL	7	1G4
RNPLLGG	7	1G4
RNAGGLQ	7	1G4
RNTGGGL	7	1G4
RNTTSGN	7	1G4
RNRAGRG	7	1G4
RNNLDRS	7	1G4
RKGLLTT	7	1G4
NFTTKAL	7	1G4
NSLGRPG	7	1G4
NSAVGLG	7	1G4
NSGFPIE	7	1G4
NSGGALQ	7	1G4
NSGGTGL	7	1G4
NSGELAN	7	1G4
NSRPATL	7	1G4
NLVSPDS	7	1G4
NLTTSEY	7	1G4
NLTRLSF	7	1G4
NLRSGGT	7	1G4
NLRSRGG	7	1G4
NPQEPTG	7	1G4
NPVGATF	7	1G4
NPIPVPN	7	1G4
NPTLDLI	7	1G4
NQFDHAT	7	1G4
NQSDFVR	7	1G4
NQPPQAT	7	1G4
NQDRPKP	7	1G4
NVGTQLE	7	1G4
NVIGRLS	7	1G4
NADMSTI	7	1G4
NAEGQGT	7	1G4
NGSPIHP	7	1G4
NGWGSGQ	7	1G4
NGLSLSN	7	1G4
NGPLGRL	7	1G4
NGAKSGY	7	1G4
NGGSLSG	7	1G4
NGGPQGV	7	1G4
NGGQLRS	7	1G4
NGGQGTL	7	1G4
NGMLRAG	7	1G4
NGTPNLF	7	1G4
NGRAITL	7	1G4
NGRGSGP	7	1G4
NGNLQSN	7	1G4
NGNPVVL	7	1G4
NDYPHRG	7	1G4
NDGYGPR	7	1G4
NDGPPMN	7	1G4
NEPGGIQ	7	1G4
NEDVDSD	7	1G4
NIHQLLR	7	1G4
NIVNGPG	7	1G4
NIGLDGF	7	1G4
NMPEQLG	7	1G4
NMQALSY	7	1G4
NMISGPL	7	1G4
NTLQLRL	7	1G4
NTLGWSP	7	1G4
NTGVGGT	7	1G4
NTGAGTA	7	1G4
NTGTGFP	7	1G4
NTDGQDE	7	1G4
NRSTELD	7	1G4
NRGSLNG	7	1G4
NRGLNST	7	1G4
NRGGGPG	7	1G4
NRKARPS	7	1G4
NNLVYLL	7	1G4
NNDGAGL	7	1G4
NKSLDGT	7	1G4
NKTYGHL	7	1G4
KFTGRQF	7	1G4
KLPWSPS	7	1G4
KPPWSGS	7	1G4
KPGPNAI	7	1G4
KQEYPNG	7	1G4
KGAEYGI	7	1G4
KGGRGPT	7	1G4
KERELLP	7	1G4
KNGNLGY	7	1G4
KKLPSGQ	7	1G4
AGINLPA	7	1G4
LGVAKQPSL	9	1G4
DAAAKQSIG	9	1G4
SLGTMVFGS	9	1G4
SGGEDTNAG	9	1G4
LSSGIALPD	9	1G4
LSAEMLNGK	9	1G4
LLGTSMSAS	9	1G4
LTGQQVKGR	9	1G4
LKYGDSGRD	9	1G4
PFLLSFQFR	9	1G4
VKRLQAGGP	9	1G4
ANLGRLLGS	9	1G4
GLGTYSAGE	9	1G4
GGLPLSTGG	9	1G4
GGLIRSNPS	9	1G4
GDGRLSQYL	9	1G4
GTGYTGGLP	9	1G4
ISPQGRSLG	9	1G4
NPDLVRLKD	9	1G4
FGMDYPSLG	9	1G4
FSFSNIKGT	9	1G4
FSLGANQGA	9	1G4
FGSSGDGAA	9	1G4
FIFSPDGYT	9	1G4
SYRTGGNSI	9	1G4
SLSVALANG	9	1G4
SLGLNLGRT	9	1G4
SLDVRGPLT	9	1G4
SLDDGEGGT	9	1G4
SLRPGQQTG	9	1G4
SPRGQLLYL	9	1G4
SQFATDRSY	9	1G4
SQGGGLPSR	9	1G4
SVLTANGAD	9	1G4
SAGSDTRSI	9	1G4
SAEGIGPAG	9	1G4
SGPGNGNLL	9	1G4
SGTPFSYSF	9	1G4
SGRLPAPMV	9	1G4
SDPWTETVG	9	1G4
SESPSNSGT	9	1G4
SEPPNDAQL	9	1G4
SEDLQDQQQ	9	1G4
SINVLSLGG	9	1G4
STGDGGESA	9	1G4
SRLGPLIGL	9	1G4
SRPQSSGPG	9	1G4
CSRMGPGLL	9	1G4
WLNGGQSFA	9	1G4
YRLVEPSLL	9	1G4
LSLGLSSAT	9	1G4
LSARPDPLE	9	1G4
LYARTLGGA	9	1G4
LLTASGLNG	9	1G4
LLRSPTHWT	9	1G4
LHAIKGNGE	9	1G4
LHGGPTIGY	9	1G4
LQAGPRPGR	9	1G4
LVQTVAQIR	9	1G4
LGLVESNNL	9	1G4
LGQMTGGLG	9	1G4
LGGQPVNLF	9	1G4
LGMPGDGAI	9	1G4
LGKFDPLGQ	9	1G4
LDTRDVGSW	9	1G4
LIQDGQYTP	9	1G4
LITRNGRTG	9	1G4
LRLNDGGGR	9	1G4
LNTNINQGR	9	1G4
PGSLSTGGG	9	1G4
PGGPRANGE	9	1G4
PGDDGDLPR	9	1G4
PRTDLPFNN	9	1G4
PNGSGLGMT	9	1G4
QLNSQGGGG	9	1G4
QPQDSMVSF	9	1G4
QHAGPSGST	9	1G4
QALLGVRLG	9	1G4
QGLGLSSTQ	9	1G4
QGHYLNLGN	9	1G4
QGVFSRSNA	9	1G4
QGAGARSPQ	9	1G4
QGGVFTGTA	9	1G4
QGDLLANGM	9	1G4
VSGDVQPGD	9	1G4
VYLSQPSYP	9	1G4
VLGPNSAQP	9	1G4
VLIARGAGV	9	1G4
VGAGGSIQY	9	1G4
VIGTPLNAA	9	1G4
VRNFSANSG	9	1G4
VKGLAAGSG	9	1G4
ASVVEEVRP	9	1G4
ASASSPGPL	9	1G4
ASGGHSGNG	9	1G4
ASTKGGFMT	9	1G4
ASNLGLTSY	9	1G4
ALSPGDAGD	9	1G4
ALPPGPLMN	9	1G4
ALPRSGTST	9	1G4
ALHGGYDGR	9	1G4
ALRPGLYLG	9	1G4
APSPLDSRP	9	1G4
AQASYNYGQ	9	1G4
AGPSQLATG	9	1G4
AGDSQGVMN	9	1G4
ADASAGRGI	9	1G4
ATLATQSQS	9	1G4
ARYGDGIDA	9	1G4
ANPSGQGEG	9	1G4
ANPGYASNT	9	1G4
GSSQGPPSG	9	1G4
GSWLQAGPS	9	1G4
GSPLTSVTT	9	1G4
GSAQPSGSS	9	1G4
GSARMPRSV	9	1G4
GSGSSIGAT	9	1G4
GSGLGMEMT	9	1G4
GSGDLFGGR	9	1G4
GSISNPYSP	9	1G4
GYTAYSVAG	9	1G4
GYTKRPYAG	9	1G4
GLSGIMRAA	9	1G4
GLLLVLPNT	9	1G4
GLQLKGLNL	9	1G4
GLGGGNTGT	9	1G4
GLGRGQLQN	9	1G4
GLGRTPGFN	9	1G4
GLEGFNTEL	9	1G4
GLRPGVGLY	9	1G4
GLRGIQSGT	9	1G4
GLNTLRTLG	9	1G4
GPSPDRSGR	9	1G4
GPLLTAIGK	9	1G4
GPPMGRGSL	9	1G4
GPIADALGG	9	1G4
GPTSDGVSA	9	1G4
GPRSGETGD	9	1G4
GHSTRDTGG	9	1G4
GQPQALLIL	9	1G4
GQAAFQGAS	9	1G4
GQGLGANDT	9	1G4
GQGNVVAAG	9	1G4
GVSRPLGPM	9	1G4
GVGMGYQWD	9	1G4
GAQLVIENG	9	1G4
GAIPTLGGT	9	1G4
GATLLPRGN	9	1G4
GGFFLGRGS	9	1G4
GGYRNQTTI	9	1G4
GGLGLSGGT	9	1G4
GGLRSSPGD	9	1G4
GGQRPQAGN	9	1G4
GGVLASPGL	9	1G4
GGVNLTSGP	9	1G4
GGGFLNLGE	9	1G4
GGGARLASM	9	1G4
GGGGQRAGA	9	1G4
GGGGGTAGK	9	1G4
GGTPKNLER	9	1G4
GGTQYGLLP	9	1G4
GEDGLDARI	9	1G4
GEDEPNGEL	9	1G4
GIAPDFGGM	9	1G4
GTLYSSLLL	9	1G4
GRSLGGLNR	9	1G4
GRPLQIGPY	9	1G4
GRPGQKSPG	9	1G4
GRGLTALSS	9	1G4
GNLLPSRNR	9	1G4
GNPGQNPTF	9	1G4
GNPGDSRQG	9	1G4
GNPGNQAGG	9	1G4
DSTFRTGPG	9	1G4
DWGDTAPQQ	9	1G4
DYGITLPGS	9	1G4
DPTRRSTGR	9	1G4
DPNARNQGG	9	1G4
DQNSSARGA	9	1G4
DASDLSGLK	9	1G4
DGHQGYQSG	9	1G4
DESKTGSDT	9	1G4
DIPTLGPPT	9	1G4
DIDQLLVLG	9	1G4
DMLEVRLES	9	1G4
DTDANMGAV	9	1G4
DTNSGHRRA	9	1G4
DRSLGPGAG	9	1G4
DRVLFEPRG	9	1G4
EPSDQQNGA	9	1G4
EPGGDLSEG	9	1G4
EQNESPPSG	9	1G4
EAENSNNSG	9	1G4
EATNQNDSY	9	1G4
ERGQRGGSY	9	1G4
ILGGPNVGI	9	1G4
IINGPIPAP	9	1G4
IMLSWSPSG	9	1G4
MLLLPDRGF	9	1G4
MPEFGGRND	9	1G4
TSQPYNDRS	9	1G4
TLAFHTRLS	9	1G4
TLNGDARGA	9	1G4
RSPRLPSGG	9	1G4
RSREVALTV	9	1G4
RLLHTTMPL	9	1G4
RLGLPGGPG	9	1G4
RHYQHRRGH	9	1G4
RVPDGTQLG	9	1G4
RALMGPTRS	9	1G4
RGLNGTFAD	9	1G4
RGQPDGGGS	9	1G4
RDDGFESNP	9	1G4
RIVLGGGAL	9	1G4
RRNLGGAND	9	1G4
RNSPLYYGG	9	1G4
RNGYTPSHG	9	1G4
NPSVLPARQ	9	1G4
NPVGRHQGD	9	1G4
NGTTSPLEG	9	1G4
NTYGGGLRG	9	1G4
NTPRPLATN	9	1G4
NTILQYQWP	9	1G4
NNPIQGYFT	9	1G4
KRGYGPLTG	9	1G4
KNNLYRTVQ	9	1G4
VPAPNQFPP	9	1G4
GGGRMNKLV	9	1G4
GWTGPFGRN	9	1G4
GGGLESGIQ	9	1G4
FFGGGQNPT	9	1G4
FWRLLGTYP	9	1G4
FYLLSLREA	9	1G4
FYPTSPPAG	9	1G4
FYQAGRTMG	9	1G4
FLSPGRLGG	9	1G4
FLWLQQAFL	9	1G4
FLANLPSSG	9	1G4
FLGLTLLSI	9	1G4
FLIWFSPMR	9	1G4
FLRSLTSNQ	9	1G4
FLRGGRPLI	9	1G4
FPQGIPTGA	9	1G4
FHASGRIRT	9	1G4
FQLDRLGSR	9	1G4
FQPARPGTG	9	1G4
FVGTRLGLA	9	1G4
FGVALQPGR	9	1G4
FGAPFVNYR	9	1G4
FGGMSSLGG	9	1G4
FGDLTMLRP	9	1G4
FGRKNSGTP	9	1G4
FESNTLGQP	9	1G4
FEGKPSGGR	9	1G4
FILQSPVTS	9	1G4
FIAGRDQLD	9	1G4
FTRDYLRGG	9	1G4
FRDLMSLGF	9	1G4
FRRLGSGGS	9	1G4
FNYPGGRTF	9	1G4
FNVSGMDGV	9	1G4
FNVLLLNLP	9	1G4
SFSEGDGGD	9	1G4
SFGDQGSAV	9	1G4
SSSDEALLG	9	1G4
SSLSGGGNT	9	1G4
SSPSILDPV	9	1G4
SSALPAYIS	9	1G4
SSGSSGNGF	9	1G4
SSGLQGPGG	9	1G4
SSGLASDLL	9	1G4
SSGGRLDGD	9	1G4
SSDGGNAGR	9	1G4
SSEGASRGF	9	1G4
SSIPQLLRA	9	1G4
SSTQLSARS	9	1G4
SSRLIYGPR	9	1G4
SSRQTPGQD	9	1G4
SWPELAGPS	9	1G4
SWDGFLGPA	9	1G4
SYSPRAVMF	9	1G4
SYLKDGGPS	9	1G4
SLFPLTMVT	9	1G4
SLFALTKPG	9	1G4
SLFGRGGLT	9	1G4
SLSLQNTAI	9	1G4
SLSPGDGPL	9	1G4
SLSPMQNRG	9	1G4
SLYAVSVGG	9	1G4
SLLYFLPST	9	1G4
SLLLGYWTA	9	1G4
SLLLIPQGD	9	1G4
SLLDQTLYG	9	1G4
SLVLDRPGN	9	1G4
SLGLVSGTS	9	1G4
SLGTRYRGL	9	1G4
SLGRPRNAA	9	1G4
SLDSASLTN	9	1G4
SLISHPAAL	9	1G4
SLIGLPNGY	9	1G4
SLNLLGGEL	9	1G4
SPSQDYTPS	9	1G4
SPSRNIAER	9	1G4
SPCAQPDHA	9	1G4
SPYQSGGGP	9	1G4
SPLLGRPNG	9	1G4
SPLGGQSRI	9	1G4
SPLDQGNGV	9	1G4
SPPRPTALP	9	1G4
SPQAGSNPL	9	1G4
SPANSGANA	9	1G4
SPGGGRVLL	9	1G4
SPIQFQMMQ	9	1G4
SPRALNLLG	9	1G4
SQPLYKGQA	9	1G4
SVLFFTWSG	9	1G4
SVGVLTPNL	9	1G4
SVGESTLLR	9	1G4
SVGELRDRD	9	1G4
SVDANQPGH	9	1G4
SALGLLGGG	9	1G4
SALRLTGLS	9	1G4
SAPSQGGNG	9	1G4
SAPTPGRRG	9	1G4
SAPRTLNTN	9	1G4
SAPNGSNFG	9	1G4
SAVLGAYGG	9	1G4
SAASAESST	9	1G4
SAAGDAFPR	9	1G4
SAGSTGGAA	9	1G4
SATLNLTNV	9	1G4
SARLGKDTG	9	1G4
SGSLRAPSD	9	1G4
SGSRSPAVG	9	1G4
SGSNLPRLT	9	1G4
SGWNGQAGG	9	1G4
SGYLTGDAE	9	1G4
SGLRLSDRD	9	1G4
SGPLWNRGR	9	1G4
SGPALWSTP	9	1G4
SGPALHRLP	9	1G4
SGPAGTGRN	9	1G4
SGPGRYIFT	9	1G4
SGQQAIDAP	9	1G4
SGQGGAGDF	9	1G4
SGQIIQWLG	9	1G4
SGVLWFPQV	9	1G4
SGVPVAVGY	9	1G4
SGAGPGLGT	9	1G4
SGGSLPGDG	9	1G4
SGGQGQLYG	9	1G4
SGGGPNYEG	9	1G4
SGGGGVQGA	9	1G4
SGGTGALNS	9	1G4
SGDLNPGLT	9	1G4
SGDHGVNMR	9	1G4
SGEKVRSDN	9	1G4
SGTGLANVG	9	1G4
SGTDVSLNH	9	1G4
SGTTLIDDG	9	1G4
SGRFATLVP	9	1G4
SGRLVTGED	9	1G4
SGRGLVSWV	9	1G4
SGRNMMNGF	9	1G4
SGNSFALSL	9	1G4
SGNQGVLRG	9	1G4
SDPSQGAEP	9	1G4
SDQPGLPGR	9	1G4
SDAGSRGLK	9	1G4
SDEAFQGYR	9	1G4
SDTSGAGYY	9	1G4
SDNGYSGAL	9	1G4
SELSRSEGL	9	1G4
SELPRLGNL	9	1G4
SEATLLVNG	9	1G4
SEATTGSVR	9	1G4
SEDTQAYGM	9	1G4
SERPYVYYF	9	1G4
SERGTGSGG	9	1G4
SILHMSSQP	9	1G4
SIPPNRPQG	9	1G4
SIGMGGEGT	9	1G4
SMSRAVGGL	9	1G4
SMYQGQSDM	9	1G4
STFSRMESL	9	1G4
STSTGFALG	9	1G4
STYTPMALS	9	1G4
STLSGLATG	9	1G4
STLLGLAAI	9	1G4
STLLRHPDY	9	1G4
STPYLTAVP	9	1G4
STAHYAPGS	9	1G4
STGRPPGNT	9	1G4
STRASATPW	9	1G4
STNPGKGLR	9	1G4
STNDRTGAS	9	1G4
STKPGWLPK	9	1G4
STKDLFSIS	9	1G4
SRPAYNYQI	9	1G4
SRPTLDRAG	9	1G4
SRPNGNAGA	9	1G4
SRQGQGEDR	9	1G4
SRGGRDEGP	9	1G4
SRDLNDHAW	9	1G4
SRDGRTLRN	9	1G4
SRRRSVKAS	9	1G4
SNSEGGQNE	9	1G4
SNSRYSLLT	9	1G4
SNLLFGPSG	9	1G4
SNLGGRDGP	9	1G4
SNQGDANAV	9	1G4
SNANSEGQL	9	1G4
SNAKLNDAG	9	1G4
SNDARDINN	9	1G4
SNDGSLIGF	9	1G4
SNRTSGYGT	9	1G4
SNRRNNGLY	9	1G4
SKSAGGGSL	9	1G4
SKPWRGRAD	9	1G4
CSLGAGDTL	9	1G4
CPATPSPSL	9	1G4
CPDPNDQSN	9	1G4
WLVPVAPGK	9	1G4
WLANSGNGL	9	1G4
WQGLGVGSL	9	1G4
WVAGDLSDN	9	1G4
WGLPGGAAW	9	1G4
WGGGQELIA	9	1G4
WTLAFGLVG	9	1G4
WRSVAMRSN	9	1G4
WKDATGGLS	9	1G4
YSDGSTDVG	9	1G4
YSNPSGAGG	9	1G4
YYALQDMHG	9	1G4
YYGGQDPRP	9	1G4
YYMLNTKPY	9	1G4
YLYISPWQG	9	1G4
YLVDSRLRW	9	1G4
YLAGGGAGR	9	1G4
YLGNSLDMQ	9	1G4
YVPSNRKGA	9	1G4
YALSRGGSG	9	1G4
YARGFQFGL	9	1G4
YGSNQMAGS	9	1G4
YGYGVRYTG	9	1G4
YGLGGNGQS	9	1G4
YGGGPSQAS	9	1G4
YGDFMADRG	9	1G4
YGRVASGAF	9	1G4
YGRTGLGPL	9	1G4
YDLDTGLGG	9	1G4
YDARGIDEI	9	1G4
YDGPGIRTG	9	1G4
YEGSTVNDT	9	1G4
YETPGQNGS	9	1G4
YISARYFGT	9	1G4
YIQSLLNTG	9	1G4
YIVRLPGTM	9	1G4
YMSFRFGTL	9	1G4
YTDTPLSNK	9	1G4
YTTSEAYEI	9	1G4
YRGGPGGYG	9	1G4
YKGTQLLFT	9	1G4
LFGWRGELF	9	1G4
LFGPPGMPG	9	1G4
LFKTFSGFR	9	1G4
LSSLQGNPL	9	1G4
LSSPLLLPT	9	1G4
LSSASTHVQ	9	1G4
LSSTGGTFT	9	1G4
LSPGPDGSS	9	1G4
LSQLPESPP	9	1G4
LSGVAREAT	9	1G4
LSGNALLPI	9	1G4
LSDPYSYPG	9	1G4
LSDRLELVG	9	1G4
LSRPAGGVG	9	1G4
LSNGYGLLS	9	1G4
LYNNTNSGS	9	1G4
LLFGGGAGI	9	1G4
LLFRLRRGG	9	1G4
LLLGRGSSP	9	1G4
LLHGPVLLG	9	1G4
LLGGRSVVL	9	1G4
LLGRGIGGN	9	1G4
LLTNRGGDR	9	1G4
LLNAGLSFG	9	1G4
LPSDGTNLG	9	1G4
LPHGRYGAT	9	1G4
LPAGIRSAR	9	1G4
LPGGRRARI	9	1G4
LPGIALSNY	9	1G4
LPEDRYNET	9	1G4
LHLFSAMLR	9	1G4
LHISWNGGV	9	1G4
LHTSSPTQL	9	1G4
LQSSQLYNL	9	1G4
LQLEGLDYT	9	1G4
LQLRSGAMG	9	1G4
LQVHPGGNR	9	1G4
LQNEGAGLR	9	1G4
LQKGQGYTG	9	1G4
LVFGLTGGS	9	1G4
LVSAGSGAG	9	1G4
LVAHYPSHG	9	1G4
LVGVDLSLA	9	1G4
LVDRGEEQS	9	1G4
LVNTGVIAG	9	1G4
LASLSGLDG	9	1G4
LASGSLKGS	9	1G4
LAPNVSLQF	9	1G4
LAVTSGLSD	9	1G4
LGSQLLVSG	9	1G4
LGSNLGING	9	1G4
LGLPQPSRL	9	1G4
LGLRLPTSE	9	1G4
LGLRGSTGG	9	1G4
LGLRDGTPS	9	1G4
LGPSLPPST	9	1G4
LGPDVGGNT	9	1G4
LGALLGTVW	9	1G4
LGGFSLYPQ	9	1G4
LGGSHDIDA	9	1G4
LGGGSSPTY	9	1G4
LGGGGLGSS	9	1G4
LGGGNPDGG	9	1G4
LGGRSLYGG	9	1G4
LGDGGDAGL	9	1G4
LGTSPPAGG	9	1G4
LGTLRASRT	9	1G4
LGTPPIGAN	9	1G4
LGRDLSGPS	9	1G4
[truncated: 5,654 more rows]
