# Supplementary material for: Phage display enables machine learning discovery of cancer antigen–specific TCRs
Source: Sci Adv. 2025 Jun 11;11(24):eads5589. doi: 10.1126/sciadv.ads5589 (PMC12225687; doi:10.1126/sciadv.ads5589)
Supplement: Supplementary file 2 — Data S1 to S3 [file sciadv.ads5589_data_s1_to_s3.zip › ads5589_data_s2.xlsx]

## Sheet: Output sequences - 1G4
1G4 - Sequences obtained from the phage-display screening and MoDec results
Core region CDR3 beta	Length sequence	Template TCR	Kept after MoDec filtering
LLGGG	5	1G4	yes
NTGGG	5	1G4	yes
NTGGL	5	1G4	yes
NLGGG	5	1G4	yes
NTGLR	5	1G4	yes
NTGGS	5	1G4	yes
YVGGT	5	1G4	yes
NVGGT	5	1G4	yes
FLGGG	5	1G4	yes
NTGAS	5	1G4	yes
NVGGS	5	1G4	yes
YLGGG	5	1G4	yes
NLGNT	5	1G4	yes
NVGGG	5	1G4	yes
YVGGG	5	1G4	yes
NVGGN	5	1G4	yes
FLGSG	5	1G4	yes
NVGDT	5	1G4	yes
FLGGS	5	1G4	yes
MLGGG	5	1G4	yes
NLGGL	5	1G4	yes
YLGGS	5	1G4	yes
YLGNS	5	1G4	yes
YVGET	5	1G4	yes
YTGGG	5	1G4	yes
NVGST	5	1G4	yes
FTGGN	5	1G4	yes
LLGGL	5	1G4	yes
HTGSG	5	1G4	yes
NLGGT	5	1G4	yes
YTGGL	5	1G4	yes
LVGGT	5	1G4	yes
NTGGP	5	1G4	yes
NTGGM	5	1G4	yes
NTGGT	5	1G4	yes
FLGGT	5	1G4	yes
FIGGY	5	1G4	yes
WVGGG	5	1G4	yes
YLGGD	5	1G4	yes
YLGGT	5	1G4	yes
YVGGN	5	1G4	yes
HVGGG	5	1G4	yes
NVGGE	5	1G4	yes
FVGGG	5	1G4	yes
FTGSL	5	1G4	yes
YLGSG	5	1G4	yes
YLGDS	5	1G4	yes
HVGGT	5	1G4	yes
NTGGN	5	1G4	yes
FLGAG	5	1G4	yes
FIGGG	5	1G4	yes
YLGSS	5	1G4	yes
YLGLT	5	1G4	yes
YLGQG	5	1G4	yes
YLGQT	5	1G4	yes
YLGAG	5	1G4	yes
YLGGL	5	1G4	yes
LLGGR	5	1G4	yes
ALGGG	5	1G4	yes
MLGGT	5	1G4	yes
NVGQG	5	1G4	yes
NVGAT	5	1G4	yes
NVGGQ	5	1G4	yes
NVGGA	5	1G4	yes
NIGGL	5	1G4	yes
NIGGG	5	1G4	yes
NTGAT	5	1G4	yes
NTGGF	5	1G4	yes
NTGGR	5	1G4	yes
NTGNG	5	1G4	yes
FTGDN	5	1G4	yes
WLGGG	5	1G4	yes
YVGLG	5	1G4	yes
LLGGS	5	1G4	yes
LVGGS	5	1G4	yes
HTGGS	5	1G4	yes
NLGGY	5	1G4	yes
NLGGR	5	1G4	yes
NLGGK	5	1G4	yes
NVGNR	5	1G4	yes
FSGLG	5	1G4	yes
FLGGA	5	1G4	yes
FLGDT	5	1G4	yes
FIGAG	5	1G4	yes
FTGSF	5	1G4	yes
FTGGS	5	1G4	yes
YLGGK	5	1G4	yes
YVGGS	5	1G4	yes
YTGLQ	5	1G4	yes
YTGLR	5	1G4	yes
YTGGA	5	1G4	yes
YTGGT	5	1G4	yes
LLGGP	5	1G4	yes
LLGGT	5	1G4	yes
LLGGN	5	1G4	yes
HVGLT	5	1G4	yes
HIGGT	5	1G4	yes
QLGGL	5	1G4	yes
TVGNT	5	1G4	yes
NLGAL	5	1G4	yes
NLGGF	5	1G4	yes
NVGSY	5	1G4	yes
NVGSE	5	1G4	yes
NVGLT	5	1G4	yes
NVGAL	5	1G4	yes
NVGAA	5	1G4	yes
NVGGL	5	1G4	yes
NAGST	5	1G4	yes
NTGSY	5	1G4	yes
NTGSP	5	1G4	yes
NTGSM	5	1G4	yes
NTGGY	5	1G4	yes
NTGNL	5	1G4	yes
NTGNR	5	1G4	yes
KTGGQ	5	1G4	yes
FLSGR	5	1G4	yes
FLGDN	5	1G4	yes
FVGGR	5	1G4	yes
WVGQG	5	1G4	yes
YLGLG	5	1G4	yes
YLGGN	5	1G4	yes
YLGMG	5	1G4	yes
YVGGP	5	1G4	yes
LVGST	5	1G4	yes
LIGGR	5	1G4	yes
PLGGL	5	1G4	yes
PLGGT	5	1G4	yes
HVGAG	5	1G4	yes
HVGMG	5	1G4	yes
HIGLG	5	1G4	yes
QLGGT	5	1G4	yes
QLGIR	5	1G4	yes
QAGGG	5	1G4	yes
AVGGT	5	1G4	yes
GVGGL	5	1G4	yes
TVGGT	5	1G4	yes
NLLGL	5	1G4	yes
NLGGQ	5	1G4	yes
NLGGN	5	1G4	yes
NVGSN	5	1G4	yes
NVGLL	5	1G4	yes
NVGDN	5	1G4	yes
NVGTA	5	1G4	yes
NAGGT	5	1G4	yes
NGGNT	5	1G4	yes
NTGSR	5	1G4	yes
NTGSN	5	1G4	yes
NTGLG	5	1G4	yes
NTGAR	5	1G4	yes
NTGGW	5	1G4	yes
NTGGE	5	1G4	yes
NVGAG	5	1G4	yes
YTGGN	5	1G4	yes
HTGGG	5	1G4	yes
YLGGR	5	1G4	yes
YTGGS	5	1G4	yes
FTGDT	5	1G4	yes
DVGNT	5	1G4	yes
FTGGG	5	1G4	yes
HVGSG	5	1G4	yes
YLGDT	5	1G4	yes
QVGGG	5	1G4	yes
NVGRR	5	1G4	yes
FVGGT	5	1G4	yes
FLGNT	5	1G4	yes
SVGGT	5	1G4	yes
YLGNG	5	1G4	yes
YTGDR	5	1G4	yes
NIGGR	5	1G4	yes
NTGGA	5	1G4	yes
YIGGG	5	1G4	yes
HTGGK	5	1G4	yes
NLGST	5	1G4	yes
NVGGF	5	1G4	yes
NTGGI	5	1G4	yes
YVGGF	5	1G4	yes
HTGNS	5	1G4	yes
YLGGA	5	1G4	yes
YVGNR	5	1G4	yes
HVGNT	5	1G4	yes
MLGGL	5	1G4	yes
TVGGG	5	1G4	yes
NTGNN	5	1G4	yes
FVGAG	5	1G4	yes
FVGGQ	5	1G4	yes
YLGAN	5	1G4	yes
YVGGR	5	1G4	yes
YTGAS	5	1G4	yes
LVGGA	5	1G4	yes
HTGGR	5	1G4	yes
ALGGT	5	1G4	yes
TTGGT	5	1G4	yes
NLGGS	5	1G4	yes
NVGSL	5	1G4	yes
NVGGR	5	1G4	yes
NTGAL	5	1G4	yes
FLGST	5	1G4	yes
FVGGS	5	1G4	yes
YLGSW	5	1G4	yes
YLGGM	5	1G4	yes
YVGST	5	1G4	yes
LIGGL	5	1G4	yes
HLGGG	5	1G4	yes
HVGGD	5	1G4	yes
QLGGK	5	1G4	yes
MVGGG	5	1G4	yes
NVGNK	5	1G4	yes
FLGGN	5	1G4	yes
YLGFN	5	1G4	yes
YVGDS	5	1G4	yes
YIGAG	5	1G4	yes
YTGLN	5	1G4	yes
HVGGS	5	1G4	yes
HVGGL	5	1G4	yes
HVGGR	5	1G4	yes
QLGGR	5	1G4	yes
VLGGL	5	1G4	yes
ELGSP	5	1G4	yes
TLGGG	5	1G4	yes
NVGQT	5	1G4	yes
NTGLA	5	1G4	yes
FLGLT	5	1G4	yes
FLGGQ	5	1G4	yes
FVGLT	5	1G4	yes
FIGGL	5	1G4	yes
FIGGR	5	1G4	yes
YTGAN	5	1G4	yes
HLGGL	5	1G4	yes
MLGNT	5	1G4	yes
NSGGT	5	1G4	yes
NVGSD	5	1G4	yes
NVGDS	5	1G4	yes
NIGAT	5	1G4	yes
NTGGK	5	1G4	yes
FLPGS	5	1G4	yes
FLGGD	5	1G4	yes
FLGGK	5	1G4	yes
FVGGA	5	1G4	yes
FAGNT	5	1G4	yes
FTGGR	5	1G4	yes
SLGLG	5	1G4	yes
SLGGG	5	1G4	yes
WLGAG	5	1G4	yes
YLGAT	5	1G4	yes
YVGLR	5	1G4	yes
YVGGL	5	1G4	yes
YTGQG	5	1G4	yes
YRGGE	5	1G4	yes
LVGGG	5	1G4	yes
LTGGS	5	1G4	yes
LTGGG	5	1G4	yes
QVGGL	5	1G4	yes
TLGGY	5	1G4	yes
NVGSG	5	1G4	yes
NVGGK	5	1G4	yes
NTGST	5	1G4	yes
FLGSS	5	1G4	yes
FLGLG	5	1G4	yes
FLGGL	5	1G4	yes
FVGQG	5	1G4	yes
FTGLR	5	1G4	yes
FTGGL	5	1G4	yes
FTGDR	5	1G4	yes
SLGGD	5	1G4	yes
SIGGG	5	1G4	yes
STGGS	5	1G4	yes
YLGST	5	1G4	yes
YLGGQ	5	1G4	yes
YLGDG	5	1G4	yes
YHGLG	5	1G4	yes
YVGQG	5	1G4	yes
YVGAN	5	1G4	yes
YAGGT	5	1G4	yes
YTGSR	5	1G4	yes
LVGDT	5	1G4	yes
HLGGQ	5	1G4	yes
HVGSM	5	1G4	yes
HVGGY	5	1G4	yes
HVGGN	5	1G4	yes
HIGGG	5	1G4	yes
HTGAR	5	1G4	yes
HTGGY	5	1G4	yes
HTGGN	5	1G4	yes
HTGDS	5	1G4	yes
ALGGS	5	1G4	yes
ALGGD	5	1G4	yes
AVGSL	5	1G4	yes
MLGGQ	5	1G4	yes
MTGGG	5	1G4	yes
TLGGL	5	1G4	yes
RIGGR	5	1G4	yes
NLGHT	5	1G4	yes
NVGFR	5	1G4	yes
NVGSS	5	1G4	yes
NVGYT	5	1G4	yes
NVGLN	5	1G4	yes
NVGGW	5	1G4	yes
NVGGD	5	1G4	yes
NVGDR	5	1G4	yes
NVGDK	5	1G4	yes
NVGNA	5	1G4	yes
NGGLG	5	1G4	yes
NTGSS	5	1G4	yes
NTGSL	5	1G4	yes
NTGAP	5	1G4	yes
NTGAG	5	1G4	yes
NTGGH	5	1G4	yes
NTGDR	5	1G4	yes
FLGFR	5	1G4	yes
FLGHT	5	1G4	yes
FLGGR	5	1G4	yes
FLGDS	5	1G4	yes
FVGYR	5	1G4	yes
FVGAS	5	1G4	yes
FIGQG	5	1G4	yes
FIGAT	5	1G4	yes
FTGGH	5	1G4	yes
FTGGM	5	1G4	yes
YLVLG	5	1G4	yes
YLGLH	5	1G4	yes
YLGGF	5	1G4	yes
YLGGE	5	1G4	yes
YVGLQ	5	1G4	yes
YTGAG	5	1G4	yes
YTGNS	5	1G4	yes
LLGAT	5	1G4	yes
LIGAG	5	1G4	yes
PLGGK	5	1G4	yes
HSGAT	5	1G4	yes
HVGLG	5	1G4	yes
HVGQG	5	1G4	yes
HVGGF	5	1G4	yes
HIGAG	5	1G4	yes
HTGYG	5	1G4	yes
HTGAG	5	1G4	yes
QLGAT	5	1G4	yes
QLGGF	5	1G4	yes
QVGGS	5	1G4	yes
VLGGR	5	1G4	yes
ELGGR	5	1G4	yes
MVGGT	5	1G4	yes
MTGGS	5	1G4	yes
TLGGI	5	1G4	yes
TLGRG	5	1G4	yes
TGGGK	5	1G4	yes
NLGGM	5	1G4	yes
NPGSG	5	1G4	yes
NVGYF	5	1G4	yes
NVGYG	5	1G4	yes
NVGLQ	5	1G4	yes
NVGLG	5	1G4	yes
NVGAS	5	1G4	yes
NVGAP	5	1G4	yes
NVGGY	5	1G4	yes
NVGGV	5	1G4	yes
NVGGM	5	1G4	yes
NVGNL	5	1G4	yes
NIGAS	5	1G4	yes
NIGGE	5	1G4	yes
NTGLM	5	1G4	yes
NTGAY	5	1G4	yes
NTGAA	5	1G4	yes
NTGNQ	5	1G4	yes
NTGNA	5	1G4	yes
FTGLL	5	1G4	yes
NIGGT	5	1G4	yes
LIGGG	5	1G4	yes
FLGYG	5	1G4	yes
QVGGT	5	1G4	yes
NTGNS	5	1G4	yes
YLGAS	5	1G4	yes
YTGLS	5	1G4	yes
FLGQG	5	1G4	yes
FTGAS	5	1G4	yes
YIGGT	5	1G4	yes
YVGAG	5	1G4	yes
NLGLR	5	1G4	yes
YVGNG	5	1G4	yes
EIGNT	5	1G4	yes
WVGAG	5	1G4	yes
NLGAN	5	1G4	yes
NVGGP	5	1G4	yes
LLGAG	5	1G4	yes
TLGGT	5	1G4	yes
NTGGQ	5	1G4	yes
YLGHT	5	1G4	yes
YIGGS	5	1G4	yes
HIGST	5	1G4	yes
NLGDT	5	1G4	yes
FLGAT	5	1G4	yes
YLGLN	5	1G4	yes
LTGGT	5	1G4	yes
FVGMG	5	1G4	yes
FTGSG	5	1G4	yes
FTGGD	5	1G4	yes
YTGMG	5	1G4	yes
NVGLA	5	1G4	yes
NTGNT	5	1G4	yes
FLGAS	5	1G4	yes
FLGMG	5	1G4	yes
WIGGG	5	1G4	yes
YIGDT	5	1G4	yes
HLGGT	5	1G4	yes
HTGSD	5	1G4	yes
NVGNS	5	1G4	yes
NTGSG	5	1G4	yes
FLGSN	5	1G4	yes
YLGFG	5	1G4	yes
YVGLN	5	1G4	yes
LLGSG	5	1G4	yes
AVGAT	5	1G4	yes
MLGGR	5	1G4	yes
TVGGR	5	1G4	yes
NLGGE	5	1G4	yes
NTGYL	5	1G4	yes
FTGGT	5	1G4	yes
SVGNT	5	1G4	yes
YLGSL	5	1G4	yes
YTGGR	5	1G4	yes
HVGLL	5	1G4	yes
QVGGK	5	1G4	yes
FVGLG	5	1G4	yes
FVGGF	5	1G4	yes
SVGGG	5	1G4	yes
YLGYT	5	1G4	yes
YVGDT	5	1G4	yes
YTGSS	5	1G4	yes
YTGAR	5	1G4	yes
LLGGK	5	1G4	yes
HVGAL	5	1G4	yes
HTGGQ	5	1G4	yes
ALGSR	5	1G4	yes
MLGGS	5	1G4	yes
MVGAG	5	1G4	yes
NSGGG	5	1G4	yes
KLGLA	5	1G4	yes
FGGNT	5	1G4	yes
FIGLG	5	1G4	yes
FIGDS	5	1G4	yes
YSGDT	5	1G4	yes
YAGGG	5	1G4	yes
YIGGD	5	1G4	yes
YTGGK	5	1G4	yes
PLGGG	5	1G4	yes
HVGAN	5	1G4	yes
HVGGK	5	1G4	yes
MVGGS	5	1G4	yes
MVGNT	5	1G4	yes
MIGNT	5	1G4	yes
TLGGD	5	1G4	yes
NSGST	5	1G4	yes
NVGLS	5	1G4	yes
NVGDG	5	1G4	yes
NTGSA	5	1G4	yes
NTGLT	5	1G4	yes
FLGNG	5	1G4	yes
FVGFT	5	1G4	yes
FVGLR	5	1G4	yes
FVGGY	5	1G4	yes
FVGGL	5	1G4	yes
FVGGE	5	1G4	yes
FAGGL	5	1G4	yes
FTGAG	5	1G4	yes
WTGGG	5	1G4	yes
YVAAD	5	1G4	yes
YIGST	5	1G4	yes
YIGLG	5	1G4	yes
YTGSL	5	1G4	yes
LLGST	5	1G4	yes
LVGGL	5	1G4	yes
LVGGR	5	1G4	yes
LTGGR	5	1G4	yes
HIGGS	5	1G4	yes
HTGLN	5	1G4	yes
HTGGF	5	1G4	yes
QVGGA	5	1G4	yes
EVGGR	5	1G4	yes
MIGGG	5	1G4	yes
TVGGY	5	1G4	yes
NLSAT	5	1G4	yes
NLGLT	5	1G4	yes
NLGAS	5	1G4	yes
NLTSL	5	1G4	yes
NVGMT	5	1G4	yes
NGGDG	5	1G4	yes
NIGGA	5	1G4	yes
NTGSF	5	1G4	yes
NTGYR	5	1G4	yes
NTGAD	5	1G4	yes
NTGRL	5	1G4	yes
FLGSR	5	1G4	yes
FLGLR	5	1G4	yes
FLGGY	5	1G4	yes
FLGTT	5	1G4	yes
FVGGV	5	1G4	yes
FVGGN	5	1G4	yes
WTGAG	5	1G4	yes
YLGLS	5	1G4	yes
YLGAR	5	1G4	yes
YVGLH	5	1G4	yes
YGGDA	5	1G4	yes
YIGLT	5	1G4	yes
YTGHR	5	1G4	yes
YTGNR	5	1G4	yes
LLGGQ	5	1G4	yes
PLGST	5	1G4	yes
PVGGR	5	1G4	yes
HSGGT	5	1G4	yes
HIGSG	5	1G4	yes
HTGFS	5	1G4	yes
HTGSS	5	1G4	yes
HTGLQ	5	1G4	yes
HTGAP	5	1G4	yes
HTGGA	5	1G4	yes
QLGAG	5	1G4	yes
ALGSG	5	1G4	yes
ALGGM	5	1G4	yes
ALGGK	5	1G4	yes
ELGGF	5	1G4	yes
MVGST	5	1G4	yes
MVGGQ	5	1G4	yes
TSGGN	5	1G4	yes
TVGGL	5	1G4	yes
NYGFR	5	1G4	yes
NLGLG	5	1G4	yes
NVGFT	5	1G4	yes
NVGGH	5	1G4	yes
NVGRG	5	1G4	yes
NTGLL	5	1G4	yes
NTGLQ	5	1G4	yes
NTGDT	5	1G4	yes
FSGRT	5	1G4	yes
FLGGH	5	1G4	yes
FVGAT	5	1G4	yes
FAGAT	5	1G4	yes
FTGSR	5	1G4	yes
FTGLY	5	1G4	yes
FTGQG	5	1G4	yes
FTGAW	5	1G4	yes
FTGGY	5	1G4	yes
SIGAG	5	1G4	yes
WVGNG	5	1G4	yes
WTGGL	5	1G4	yes
YLGSH	5	1G4	yes
YLGSN	5	1G4	yes
YLGLK	5	1G4	yes
YLRDT	5	1G4	yes
YVGSL	5	1G4	yes
YVGSG	5	1G4	yes
YVGLS	5	1G4	yes
YVGNL	5	1G4	yes
YIGGL	5	1G4	yes
YIGGQ	5	1G4	yes
YTGAL	5	1G4	yes
YTGGE	5	1G4	yes
LLGMG	5	1G4	yes
LVGAN	5	1G4	yes
LAGGT	5	1G4	yes
LIGSG	5	1G4	yes
LIGLG	5	1G4	yes
LTGGN	5	1G4	yes
HLGGR	5	1G4	yes
HVGLQ	5	1G4	yes
HVGAS	5	1G4	yes
HVGDR	5	1G4	yes
HTGSR	5	1G4	yes
HTGLA	5	1G4	yes
HTGLG	5	1G4	yes
HTGQG	5	1G4	yes
QLGLG	5	1G4	yes
QVGGR	5	1G4	yes
AVGQM	5	1G4	yes
AVGGG	5	1G4	yes
ELGGY	5	1G4	yes
ELGGL	5	1G4	yes
NLLGM	5	1G4	yes
NLGAG	5	1G4	yes
NLGRA	5	1G4	yes
NVGSA	5	1G4	yes
NVGSR	5	1G4	yes
NVGHG	5	1G4	yes
NVGDQ	5	1G4	yes
NVGMN	5	1G4	yes
NVGNY	5	1G4	yes
NVGNG	5	1G4	yes
NGGGA	5	1G4	yes
NIGSG	5	1G4	yes
NIGLR	5	1G4	yes
NIGAG	5	1G4	yes
NIGDS	5	1G4	yes
NIGDT	5	1G4	yes
NTGFS	5	1G4	yes
NTGSK	5	1G4	yes
NTGLS	5	1G4	yes
NTGQL	5	1G4	yes
NTGAE	5	1G4	yes
NTGDQ	5	1G4	yes
NTGRT	5	1G4	yes
DIGNT	5	1G4	no
TSGDG	5	1G4	no
SLPNG	5	1G4	no
VANRS	5	1G4	no
GTSTD	5	1G4	no
GSYGY	5	1G4	no
RSTLN	5	1G4	no
KGTGD	5	1G4	no
SIKPD	5	1G4	no
GSGTR	5	1G4	no
GDNRH	5	1G4	no
SSGNG	5	1G4	no
SSNTG	5	1G4	no
YSQND	5	1G4	no
LSRRG	5	1G4	no
VFLYG	5	1G4	no
VKGDT	5	1G4	no
AGPAS	5	1G4	no
GLGAA	5	1G4	no
GLDRR	5	1G4	no
GGLGP	5	1G4	no
GGGAV	5	1G4	no
GGEGI	5	1G4	no
GETSG	5	1G4	no
GTGGE	5	1G4	no
DPTYD	5	1G4	no
DAYSE	5	1G4	no
DANGG	5	1G4	no
DDGNT	5	1G4	no
DNGDR	5	1G4	no
EARDA	5	1G4	no
TQFSA	5	1G4	no
NGSEG	5	1G4	no
SQIHQ	5	1G4	no
SGPAN	5	1G4	no
SGRLT	5	1G4	no
SMGAG	5	1G4	no
YRLGK	5	1G4	no
LLRSN	5	1G4	no
LPVGG	5	1G4	no
LVSER	5	1G4	no
LKNDG	5	1G4	no
PGGLI	5	1G4	no
PNISG	5	1G4	no
HKGLD	5	1G4	no
VRYRS	5	1G4	no
ADVRG	5	1G4	no
ATLLR	5	1G4	no
ARDSN	5	1G4	no
GSGDG	5	1G4	no
GLGGW	5	1G4	no
GLRPG	5	1G4	no
GPRGN	5	1G4	no
GAGSG	5	1G4	no
GGGRR	5	1G4	no
GMRVT	5	1G4	no
GTQSG	5	1G4	no
GTRRL	5	1G4	no
GTNAK	5	1G4	no
GRNVN	5	1G4	no
DFGLG	5	1G4	no
DGARG	5	1G4	no
IGLLG	5	1G4	no
TGLPL	5	1G4	no
RSNLS	5	1G4	no
NGGVG	5	1G4	no
SSPSG	5	1G4	no
SVGPG	5	1G4	no
SGAAA	5	1G4	no
SGGGQ	5	1G4	no
SGDYG	5	1G4	no
SGTGG	5	1G4	no
SDTGQ	5	1G4	no
STWKG	5	1G4	no
STRGA	5	1G4	no
SRGAI	5	1G4	no
SNRSG	5	1G4	no
LSLNS	5	1G4	no
LPGAL	5	1G4	no
LAEFV	5	1G4	no
LGLGT	5	1G4	no
LENQS	5	1G4	no
LTNGS	5	1G4	no
PHNDN	5	1G4	no
PGLPG	5	1G4	no
PGTGP	5	1G4	no
HETSK	5	1G4	no
HNAGR	5	1G4	no
QRMFY	5	1G4	no
VSLNT	5	1G4	no
VRMGV	5	1G4	no
VRTGG	5	1G4	no
ADLPI	5	1G4	no
AEERY	5	1G4	no
AIPSR	5	1G4	no
ATPGF	5	1G4	no
ATDGG	5	1G4	no
ATRDL	5	1G4	no
GFTNG	5	1G4	no
GSWDA	5	1G4	no
GSGPF	5	1G4	no
GSTPT	5	1G4	no
GSTGG	5	1G4	no
GPDPG	5	1G4	no
GHSTA	5	1G4	no
GHGRN	5	1G4	no
GQGTL	5	1G4	no
GVPVQ	5	1G4	no
GAGLP	5	1G4	no
GADTP	5	1G4	no
GGSSG	5	1G4	no
GGSGQ	5	1G4	no
GGATS	5	1G4	no
GGGGP	5	1G4	no
GGRAY	5	1G4	no
GDQPR	5	1G4	no
GITNQ	5	1G4	no
GTGTD	5	1G4	no
GTDIG	5	1G4	no
GRGLL	5	1G4	no
GRDGG	5	1G4	no
GKGSD	5	1G4	no
GKRSA	5	1G4	no
DSLIL	5	1G4	no
DSTGA	5	1G4	no
DLSPF	5	1G4	no
DGLLL	5	1G4	no
IFGTR	5	1G4	no
IGDKD	5	1G4	no
TPGQP	5	1G4	no
TGLGQ	5	1G4	no
RLGNN	5	1G4	no
RAVNT	5	1G4	no
RGLDH	5	1G4	no
RGGYT	5	1G4	no
NGYRS	5	1G4	no
NGVRG	5	1G4	no
EALVA	5	1G4	no
QWNKS	5	1G4	no
GGPAQ	5	1G4	no
RQYNM	5	1G4	no
GGLDG	5	1G4	no
EWATP	5	1G4	no
KTFQT	5	1G4	no
GSFPQ	5	1G4	no
EFGNS	5	1G4	no
VNAHG	5	1G4	no
HQAEG	5	1G4	no
QGRTT	5	1G4	no
ASTLG	5	1G4	no
DGEVS	5	1G4	no
SGDKT	5	1G4	no
WYGIG	5	1G4	no
LPGGT	5	1G4	no
LGEGG	5	1G4	no
VWHTL	5	1G4	no
RELTP	5	1G4	no
SFGNT	5	1G4	no
SDAYT	5	1G4	no
QSLGG	5	1G4	no
VPGRD	5	1G4	no
ALLGG	5	1G4	no
RVLGY	5	1G4	no
SVPLP	5	1G4	no
SRRNL	5	1G4	no
YGDNT	5	1G4	no
LFSGS	5	1G4	no
LGLLG	5	1G4	no
LGTAR	5	1G4	no
LRTGG	5	1G4	no
VATAS	5	1G4	no
APLLY	5	1G4	no
GGGNG	5	1G4	no
GEASR	5	1G4	no
GTLNV	5	1G4	no
GNGLS	5	1G4	no
DPGDL	5	1G4	no
TYYWS	5	1G4	no
RGGRD	5	1G4	no
RNVWY	5	1G4	no
KNHRS	5	1G4	no
FRDID	5	1G4	no
SWFAA	5	1G4	no
SETGL	5	1G4	no
SKPAG	5	1G4	no
LYGLG	5	1G4	no
LLSMG	5	1G4	no
LPPIY	5	1G4	no
LGVRL	5	1G4	no
LDELL	5	1G4	no
LTDPF	5	1G4	no
LNVAG	5	1G4	no
PSSGR	5	1G4	no
PTSDS	5	1G4	no
PRATQ	5	1G4	no
PRANQ	5	1G4	no
QGPLI	5	1G4	no
QNGTI	5	1G4	no
VGLLS	5	1G4	no
AYVGT	5	1G4	no
ANGTD	5	1G4	no
GFAGF	5	1G4	no
GSFTT	5	1G4	no
GSGTT	5	1G4	no
GSELF	5	1G4	no
GYISA	5	1G4	no
GLGAI	5	1G4	no
GPANP	5	1G4	no
GPGDA	5	1G4	no
GGATG	5	1G4	no
GGGNT	5	1G4	no
GGMEG	5	1G4	no
GDGQI	5	1G4	no
GIADL	5	1G4	no
GTSRQ	5	1G4	no
GREGS	5	1G4	no
GNREL	5	1G4	no
DSSSR	5	1G4	no
DRRDI	5	1G4	no
EGQRT	5	1G4	no
EGDFT	5	1G4	no
EITPA	5	1G4	no
ILLGN	5	1G4	no
RSPGN	5	1G4	no
RVQLW	5	1G4	no
RNGPS	5	1G4	no
FPSQN	5	1G4	no
SSHTL	5	1G4	no
SPAAQ	5	1G4	no
SPGSP	5	1G4	no
SAGPF	5	1G4	no
SAGPE	5	1G4	no
SGLLS	5	1G4	no
SGEGT	5	1G4	no
SIPTG	5	1G4	no
STDTN	5	1G4	no
SNGSG	5	1G4	no
WMPPP	5	1G4	no
YSSAT	5	1G4	no
LFQGD	5	1G4	no
LSPLL	5	1G4	no
LSPVT	5	1G4	no
LPNLL	5	1G4	no
LHHLS	5	1G4	no
LGQFG	5	1G4	no
LGQGT	5	1G4	no
LGGLG	5	1G4	no
LGGGG	5	1G4	no
LTGED	5	1G4	no
LRYEA	5	1G4	no
LRTGT	5	1G4	no
PPGMP	5	1G4	no
PASPG	5	1G4	no
PGSIP	5	1G4	no
PGLIA	5	1G4	no
PDVVH	5	1G4	no
HGDGE	5	1G4	no
HDLAI	5	1G4	no
QQIRL	5	1G4	no
QGRHR	5	1G4	no
QTQIQ	5	1G4	no
VPPRP	5	1G4	no
VGGGG	5	1G4	no
AYVTN	5	1G4	no
ALLRN	5	1G4	no
AAYDS	5	1G4	no
AALGA	5	1G4	no
ADNRV	5	1G4	no
ARRFG	5	1G4	no
GSYPR	5	1G4	no
GSGMI	5	1G4	no
GLLGG	5	1G4	no
GPAGQ	5	1G4	no
GPRGA	5	1G4	no
GQARR	5	1G4	no
GQNGY	5	1G4	no
GVATP	5	1G4	no
GAPGY	5	1G4	no
GAVTG	5	1G4	no
GGQIS	5	1G4	no
GGGQR	5	1G4	no
GGGMT	5	1G4	no
GGGNQ	5	1G4	no
GGDND	5	1G4	no
GGTPR	5	1G4	no
GDSNQ	5	1G4	no
GDNDL	5	1G4	no
GTQPG	5	1G4	no
GTTPV	5	1G4	no
GRSQS	5	1G4	no
GRLAA	5	1G4	no
GRLTQ	5	1G4	no
GNGAG	5	1G4	no
GNGNT	5	1G4	no
DVTVR	5	1G4	no
DGSDY	5	1G4	no
DGPLG	5	1G4	no
DGVSS	5	1G4	no
DTFYA	5	1G4	no
DNGAD	5	1G4	no
EWRSG	5	1G4	no
IFTDS	5	1G4	no
ISGRG	5	1G4	no
IYQGG	5	1G4	no
IVDNR	5	1G4	no
IASES	5	1G4	no
IGHSR	5	1G4	no
IRAYG	5	1G4	no
INESD	5	1G4	no
MQGLR	5	1G4	no
MGLPG	5	1G4	no
MGGGP	5	1G4	no
MGRYG	5	1G4	no
MTVIG	5	1G4	no
TGSLG	5	1G4	no
TDYHE	5	1G4	no
TEGLQ	5	1G4	no
RANWY	5	1G4	no
RGSPA	5	1G4	no
RGLRG	5	1G4	no
RGQLY	5	1G4	no
RRPSR	5	1G4	no
RRGGG	5	1G4	no
RNTGG	5	1G4	no
NQYLL	5	1G4	no
LGGGH	5	1G4	no
LGEGA	5	1G4	no
ALSAA	5	1G4	no
RFNNG	5	1G4	no
QHMAV	5	1G4	no
AGTYS	5	1G4	no
IIAPT	5	1G4	no
TGSRG	5	1G4	no
SAING	5	1G4	no
GLLAN	5	1G4	no
ERLLT	5	1G4	no
YATLL	5	1G4	no
DSSGG	5	1G4	no
RDRLG	5	1G4	no
NNYDW	5	1G4	no
GGAGS	5	1G4	no
GNPMH	5	1G4	no
TSQEY	5	1G4	no
LQGAT	5	1G4	no
LGFGA	5	1G4	no
TRTGT	5	1G4	no
RKWPS	5	1G4	no
AHVPT	5	1G4	no
GYSGP	5	1G4	no
GGGDG	5	1G4	no
DQLYG	5	1G4	no
TRIWM	5	1G4	no
NYLFT	5	1G4	no
SPSRS	5	1G4	no
SARRR	5	1G4	no
VGPPL	5	1G4	no
GVQQP	5	1G4	no
GGLTS	5	1G4	no
DGQYL	5	1G4	no
EVIIL	5	1G4	no
MRGVP	5	1G4	no
RTALI	5	1G4	no
SGVPL	5	1G4	no
SGIFL	5	1G4	no
SIIGG	5	1G4	no
SMRLG	5	1G4	no
YGLWD	5	1G4	no
PRART	5	1G4	no
PNNTL	5	1G4	no
QASSQ	5	1G4	no
AYGVL	5	1G4	no
AGEGV	5	1G4	no
GLPSN	5	1G4	no
GPGTN	5	1G4	no
GTEGL	5	1G4	no
GKSNN	5	1G4	no
DGQQW	5	1G4	no
ENAPS	5	1G4	no
ENTLN	5	1G4	no
IPKLG	5	1G4	no
IQGGP	5	1G4	no
MYGEL	5	1G4	no
NTSTF	5	1G4	no
FASAG	5	1G4	no
SYGLN	5	1G4	no
SLAGG	5	1G4	no
SPRVS	5	1G4	no
SQSGS	5	1G4	no
SGRVS	5	1G4	no
SGNRH	5	1G4	no
SDDGP	5	1G4	no
SKFDG	5	1G4	no
YSRRS	5	1G4	no
YAYVT	5	1G4	no
YGDYG	5	1G4	no
YEGTA	5	1G4	no
LGSSR	5	1G4	no
LGGGN	5	1G4	no
PPDPR	5	1G4	no
PGDGE	5	1G4	no
HGQNT	5	1G4	no
HGEHK	5	1G4	no
QPGGS	5	1G4	no
VGARD	5	1G4	no
ASLRL	5	1G4	no
GLRAG	5	1G4	no
GPGVT	5	1G4	no
GARQL	5	1G4	no
GGLRI	5	1G4	no
GGPGP	5	1G4	no
GIGNT	5	1G4	no
GTPPL	5	1G4	no
GRILS	5	1G4	no
GNRLN	5	1G4	no
DVAMT	5	1G4	no
DGGSL	5	1G4	no
DNYDL	5	1G4	no
DNRAF	5	1G4	no
EYHIT	5	1G4	no
EVRYW	5	1G4	no
IGSDN	5	1G4	no
MGFGG	5	1G4	no
RSRLA	5	1G4	no
RGQDN	5	1G4	no
RKTDS	5	1G4	no
NPNRL	5	1G4	no
SFMAL	5	1G4	no
SYLAG	5	1G4	no
SLRNL	5	1G4	no
SNGTP	5	1G4	no
LFDLG	5	1G4	no
LFNIL	5	1G4	no
LSSST	5	1G4	no
LWPGQ	5	1G4	no
LPVGV	5	1G4	no
LPGSG	5	1G4	no
LHGSQ	5	1G4	no
LATGG	5	1G4	no
LGSLM	5	1G4	no
LGGVS	5	1G4	no
LDGAG	5	1G4	no
LDGTL	5	1G4	no
LNADS	5	1G4	no
LNGRP	5	1G4	no
LKLFL	5	1G4	no
PSAQG	5	1G4	no
VLESL	5	1G4	no
VEVGG	5	1G4	no
ALLNG	5	1G4	no
APAGG	5	1G4	no
AQDYI	5	1G4	no
AGPYL	5	1G4	no
AGGGP	5	1G4	no
AGRQP	5	1G4	no
ADMRD	5	1G4	no
ARLRL	5	1G4	no
GLSYG	5	1G4	no
GLYLL	5	1G4	no
GLPRL	5	1G4	no
GPVGA	5	1G4	no
GAAPV	5	1G4	no
GGLFV	5	1G4	no
GGGGG	5	1G4	no
GGDEL	5	1G4	no
GGNLT	5	1G4	no
GDREP	5	1G4	no
GKSGR	5	1G4	no
DFRFY	5	1G4	no
DVSLE	5	1G4	no
DGWNS	5	1G4	no
DGQAG	5	1G4	no
DDLSG	5	1G4	no
DMGNT	5	1G4	no
IGDHG	5	1G4	no
IRGSN	5	1G4	no
MEGQS	5	1G4	no
TGGNT	5	1G4	no
RFNGR	5	1G4	no
RSLGQ	5	1G4	no
RLGPA	5	1G4	no
RPNLA	5	1G4	no
REDRI	5	1G4	no
NPPVS	5	1G4	no
NGPGT	5	1G4	no
NGGRY	5	1G4	no
KPMAT	5	1G4	no
FSAPG	5	1G4	no
SFLIG	5	1G4	no
SFPLT	5	1G4	no
SFRGS	5	1G4	no
SSGGG	5	1G4	no
SLRRG	5	1G4	no
SLKRD	5	1G4	no
SASFP	5	1G4	no
SGSRS	5	1G4	no
SGLFL	5	1G4	no
SGQAG	5	1G4	no
SGGYQ	5	1G4	no
SGGGG	5	1G4	no
SIPIT	5	1G4	no
SMFSA	5	1G4	no
STGKN	5	1G4	no
SRPSG	5	1G4	no
SNPGS	5	1G4	no
YLVHG	5	1G4	no
YLRTI	5	1G4	no
YRNSL	5	1G4	no
LFTGR	5	1G4	no
LSPGI	5	1G4	no
LWGLG	5	1G4	no
LYLEA	5	1G4	no
LPLRF	5	1G4	no
LPVPS	5	1G4	no
LPTIQ	5	1G4	no
LHGLG	5	1G4	no
LGYQG	5	1G4	no
LGLEN	5	1G4	no
LGALD	5	1G4	no
LGGLS	5	1G4	no
LIVTG	5	1G4	no
LMLGL	5	1G4	no
LTEGG	5	1G4	no
LRGPT	5	1G4	no
PYGPL	5	1G4	no
PAGPN	5	1G4	no
PGIGD	5	1G4	no
PDLHT	5	1G4	no
PTLSI	5	1G4	no
PRSSQ	5	1G4	no
HGGPG	5	1G4	no
HEFGA	5	1G4	no
QSSPD	5	1G4	no
QSGGP	5	1G4	no
QQSRG	5	1G4	no
QGAGP	5	1G4	no
QDTVI	5	1G4	no
QILGQ	5	1G4	no
VDGRN	5	1G4	no
VTGTG	5	1G4	no
AFARL	5	1G4	no
ALTNT	5	1G4	no
APNSS	5	1G4	no
AHYLS	5	1G4	no
AAPNS	5	1G4	no
AGTGL	5	1G4	no
AGTMT	5	1G4	no
ARRHS	5	1G4	no
GFYAL	5	1G4	no
GSSLE	5	1G4	no
GSPYN	5	1G4	no
GWVER	5	1G4	no
GLEGG	5	1G4	no
GPVGL	5	1G4	no
GPDMG	5	1G4	no
GQWER	5	1G4	no
GQGDG	5	1G4	no
GVFVP	5	1G4	no
GVLHY	5	1G4	no
GVPQN	5	1G4	no
GAWTP	5	1G4	no
GALQN	5	1G4	no
GAGDN	5	1G4	no
GGSPG	5	1G4	no
GGQIT	5	1G4	no
GGAQS	5	1G4	no
GGAGG	5	1G4	no
GGGEA	5	1G4	no
GGMSP	5	1G4	no
GIRQL	5	1G4	no
GTLFP	5	1G4	no
GTLLL	5	1G4	no
GTLAY	5	1G4	no
GTVIF	5	1G4	no
GTADP	5	1G4	no
GNTET	5	1G4	no
DLGVG	5	1G4	no
DALGG	5	1G4	no
DAQPL	5	1G4	no
DAAGR	5	1G4	no
DGDLP	5	1G4	no
DGIDR	5	1G4	no
DDFGE	5	1G4	no
DDGMG	5	1G4	no
DDDGQ	5	1G4	no
DISGA	5	1G4	no
DTSGD	5	1G4	no
DTQDL	5	1G4	no
DTGPL	5	1G4	no
DNIIN	5	1G4	no
EGTGN	5	1G4	no
EGNDL	5	1G4	no
EDRLP	5	1G4	no
ETGPQ	5	1G4	no
IHDGG	5	1G4	no
IQGIG	5	1G4	no
MQSYQ	5	1G4	no
MTNPT	5	1G4	no
TFGFR	5	1G4	no
TSRVG	5	1G4	no
TPSEA	5	1G4	no
TPGEP	5	1G4	no
THAHS	5	1G4	no
TNRSE	5	1G4	no
RSQGA	5	1G4	no
RSRVE	5	1G4	no
RAPNN	5	1G4	no
RAVVV	5	1G4	no
RATGS	5	1G4	no
RGGLR	5	1G4	no
RGGGL	5	1G4	no
RGNLH	5	1G4	no
RENMM	5	1G4	no
RIQTE	5	1G4	no
RTGKQ	5	1G4	no
RRLLS	5	1G4	no
RRTPL	5	1G4	no
KSHQT	5	1G4	no
KGGQS	5	1G4	no
KTDTG	5	1G4	no
KRWLQ	5	1G4	no
KRGTD	5	1G4	no
LPLETGY	7	1G4	no
GDWAGFS	7	1G4	no
KRNQDVP	7	1G4	no
YATGGGD	7	1G4	no
LLNNDPT	7	1G4	no
SIGLWTT	7	1G4	no
DSEGTPT	7	1G4	no
QSSQEYN	7	1G4	no
GGVGSYP	7	1G4	no
GGGAGDP	7	1G4	no
SGLLAGG	7	1G4	no
QSSNWDS	7	1G4	no
VSLTHGR	7	1G4	no
VGDLDGT	7	1G4	no
VGRQGTQ	7	1G4	no
GLQLGAS	7	1G4	no
GPPLASQ	7	1G4	no
GGSALFE	7	1G4	no
MGTPATL	7	1G4	no
SIPQGIY	7	1G4	no
YGTLNSR	7	1G4	no
PQLSNPD	7	1G4	no
PQGKQAS	7	1G4	no
AGVMTSY	7	1G4	no
GQRTGAL	7	1G4	no
EGAEHAQ	7	1G4	no
MRRNKPN	7	1G4	no
RPSFGAP	7	1G4	no
RQAGGTT	7	1G4	no
RGLSGAN	7	1G4	no
SRGMLLD	7	1G4	no
SRDGTAN	7	1G4	no
YLTNDDN	7	1G4	no
LRGSRLS	7	1G4	no
LNEGLTL	7	1G4	no
PGMSGNM	7	1G4	no
ASGGNDG	7	1G4	no
APSSGTA	7	1G4	no
AVIGANR	7	1G4	no
GSGVPNA	7	1G4	no
GSNPGGK	7	1G4	no
GPLGLLP	7	1G4	no
GGFRGNT	7	1G4	no
GGHTAQS	7	1G4	no
GGGSVLP	7	1G4	no
GDDIDGG	7	1G4	no
IRTAGHR	7	1G4	no
RLTGPRP	7	1G4	no
RPGGPQF	7	1G4	no
RKGDGRP	7	1G4	no
SSLSSDA	7	1G4	no
SGTPTQT	7	1G4	no
SDYYNRN	7	1G4	no
SRYSSEN	7	1G4	no
WGVLGAY	7	1G4	no
LSLSEFG	7	1G4	no
LSGGPGT	7	1G4	no
LDLGLPN	7	1G4	no
LTVLERQ	7	1G4	no
PPMSRRT	7	1G4	no
HKGSSIY	7	1G4	no
QQRGGAT	7	1G4	no
VGTNALT	7	1G4	no
AARGRAS	7	1G4	no
AGLLGNG	7	1G4	no
GFQGSTQ	7	1G4	no
GSFSGDG	7	1G4	no
GSASPVG	7	1G4	no
GPNTGGE	7	1G4	no
GGFGRFP	7	1G4	no
GIGATGG	7	1G4	no
GRQGDPN	7	1G4	no
GNTGYGT	7	1G4	no
DGPRVRF	7	1G4	no
ELTIGGN	7	1G4	no
EGGGTSP	7	1G4	no
ISRLPGG	7	1G4	no
IGEQLHP	7	1G4	no
TQRLNRA	7	1G4	no
RSLERLS	7	1G4	no
RSPTQQP	7	1G4	no
RGSTAGG	7	1G4	no
RTGGLQP	7	1G4	no
RTGDEDN	7	1G4	no
NWHPAGL	7	1G4	no
KGSGDMF	7	1G4	no
SSTQGFG	7	1G4	no
SSNGNTI	7	1G4	no
SPLSNLS	7	1G4	no
SPPPRGR	7	1G4	no
SVGHTAL	7	1G4	no
SRSGLNG	7	1G4	no
YLSNQSS	7	1G4	no
LPPGSAP	7	1G4	no
LQYGLLG	7	1G4	no
LARARGE	7	1G4	no
LGPDESG	7	1G4	no
LGQPGTG	7	1G4	no
LGGPASH	7	1G4	no
LGGGGGP	7	1G4	no
LGTGNTA	7	1G4	no
LEQLFSH	7	1G4	no
LETAGPF	7	1G4	no
LMAERQD	7	1G4	no
LRLEGGD	7	1G4	no
PSWFLGR	7	1G4	no
PSYGTDG	7	1G4	no
PGSFDAV	7	1G4	no
PGPSLRI	7	1G4	no
QSVTPLL	7	1G4	no
QAGGDAT	7	1G4	no
QGGPRST	7	1G4	no
QNNPGGG	7	1G4	no
VLGAQSF	7	1G4	no
VGGRSPL	7	1G4	no
VNLDTGA	7	1G4	no
ALMLAGA	7	1G4	no
AQSRASF	7	1G4	no
ADGSRVD	7	1G4	no
AISRPPG	7	1G4	no
ANGGGLF	7	1G4	no
AKRFPYG	7	1G4	no
GFRGPAV	7	1G4	no
GSGAGLM	7	1G4	no
GSTIMLN	7	1G4	no
GWNRLFI	7	1G4	no
GYPPLGS	7	1G4	no
GLFAFTG	7	1G4	no
GLYSTVG	7	1G4	no
GPPGLPG	7	1G4	no
GPGLLQA	7	1G4	no
GVFPGQQ	7	1G4	no
GAATLRE	7	1G4	no
GGSGGYP	7	1G4	no
GTINGKG	7	1G4	no
GTTLRSL	7	1G4	no
GRDNQGA	7	1G4	no
GRTNGKA	7	1G4	no
GKSGGLQ	7	1G4	no
DSSRQVP	7	1G4	no
DADTLVQ	7	1G4	no
DTFEYLT	7	1G4	no
DRGTPSA	7	1G4	no
DNARLPG	7	1G4	no
ELESSGG	7	1G4	no
EPGRDTT	7	1G4	no
EQLNIPG	7	1G4	no
ETILLGQ	7	1G4	no
ISNGRTG	7	1G4	no
IDFIGLG	7	1G4	no
IDVGHTE	7	1G4	no
IEGTTNL	7	1G4	no
INFPFGR	7	1G4	no
TLRFPTG	7	1G4	no
TPRRQSM	7	1G4	no
TVSNFGG	7	1G4	no
TVPTGLA	7	1G4	no
TANYPTP	7	1G4	no
TISLYGN	7	1G4	no
RGTQGAY	7	1G4	no
RIAPFRN	7	1G4	no
RRQQVGH	7	1G4	no
NSWLDPG	7	1G4	no
NHEALHS	7	1G4	no
NDPMSSS	7	1G4	no
NNSQGEG	7	1G4	no
FPYPELL	7	1G4	no
SSPIRQI	7	1G4	no
SLQSKNH	7	1G4	no
SLGGGVP	7	1G4	no
SLESNAS	7	1G4	no
SPSNSAH	7	1G4	no
SPAYLDT	7	1G4	no
SAPKRGG	7	1G4	no
SGLPGHG	7	1G4	no
SGPGNDT	7	1G4	no
SGALLDT	7	1G4	no
SGGVLMP	7	1G4	no
SISEGRY	7	1G4	no
STLMYLS	7	1G4	no
STQALDG	7	1G4	no
SRNLPKG	7	1G4	no
WRNLAVA	7	1G4	no
YPGATAT	7	1G4	no
YDGSVIE	7	1G4	no
YRGGSEP	7	1G4	no
LFYGGNK	7	1G4	no
LSGARLT	7	1G4	no
LSENREG	7	1G4	no
LYGNQAY	7	1G4	no
LLVVVPL	7	1G4	no
LPGPNEH	7	1G4	no
LPGQGLH	7	1G4	no
LPGGGLG	7	1G4	no
LQPIVNG	7	1G4	no
LVSNTGG	7	1G4	no
LVPEFST	7	1G4	no
LGQMLQT	7	1G4	no
LDGMPPL	7	1G4	no
LDRGNRG	7	1G4	no
LEPLVAV	7	1G4	no
LTNSYML	7	1G4	no
LRDGDFG	7	1G4	no
LRIERGD	7	1G4	no
LNHRGGD	7	1G4	no
LNGSSLG	7	1G4	no
LNGHWDA	7	1G4	no
PLQQMEL	7	1G4	no
PPKLDAL	7	1G4	no
PALTDNY	7	1G4	no
PARRLGT	7	1G4	no
PGTDDRG	7	1G4	no
PIGGGAK	7	1G4	no
HRHANAL	7	1G4	no
QSARASI	7	1G4	no
QSRVGGA	7	1G4	no
QLRLESN	7	1G4	no
QGFEGWY	7	1G4	no
QDLQYLG	7	1G4	no
QNGGSNL	7	1G4	no
VYPFDGG	7	1G4	no
VPETRVG	7	1G4	no
VDPRAHN	7	1G4	no
VTLSEQT	7	1G4	no
VTLGRAN	7	1G4	no
VRLYREG	7	1G4	no
ASSTKPI	7	1G4	no
ASLPSTG	7	1G4	no
ASGMLAS	7	1G4	no
APLVQLG	7	1G4	no
AVGANRP	7	1G4	no
AGVVLER	7	1G4	no
AGGGLAN	7	1G4	no
AGRFSAL	7	1G4	no
AEDTVGT	7	1G4	no
AMTRDGG	7	1G4	no
ATDGLDG	7	1G4	no
AKSRGDG	7	1G4	no
GSGDSNP	7	1G4	no
GSKGTFP	7	1G4	no
GLPGGDF	7	1G4	no
GLESGTG	7	1G4	no
GLRPQSY	7	1G4	no
GPLAGLR	7	1G4	no
GPDLPPT	7	1G4	no
GPRGAGI	7	1G4	no
GHDLPPG	7	1G4	no
GQLPGDG	7	1G4	no
GQQGKGP	7	1G4	no
GVNGDLP	7	1G4	no
GGSGGAR	7	1G4	no
GGSTGNA	7	1G4	no
GGLAGQP	7	1G4	no
GGPRLIW	7	1G4	no
GGHFALD	7	1G4	no
GGQTLSP	7	1G4	no
GGGRATN	7	1G4	no
GGDPLLS	7	1G4	no
GGDQGSA	7	1G4	no
GGIPTPD	7	1G4	no
GEGMQLV	7	1G4	no
GMWRGIP	7	1G4	no
GRSRNTS	7	1G4	no
GRQTSGS	7	1G4	no
GRGLRGG	7	1G4	no
GRGRAMA	7	1G4	no
DLPPPSF	7	1G4	no
DLDGPNL	7	1G4	no
DGALGLQ	7	1G4	no
DGGDVGT	7	1G4	no
DGDGLNK	7	1G4	no
DGEIATG	7	1G4	no
DDRSQRG	7	1G4	no
DRPKGIS	7	1G4	no
ESNSGGD	7	1G4	no
EGPHASS	7	1G4	no
EDWTEWE	7	1G4	no
EMTDTPA	7	1G4	no
ENSAQLL	7	1G4	no
IPWIGGM	7	1G4	no
IVQANPF	7	1G4	no
IAKGGGR	7	1G4	no
IDTSRLP	7	1G4	no
TLPGGGF	7	1G4	no
TPRSPAI	7	1G4	no
TAGGIAG	7	1G4	no
TGLGEYS	7	1G4	no
TGEVGLP	7	1G4	no
TGEILTL	7	1G4	no
TRDPSNG	7	1G4	no
RYNPTLL	7	1G4	no
RLGQTGL	7	1G4	no
RPSNSNG	7	1G4	no
RQSSGFT	7	1G4	no
RVAVPVP	7	1G4	no
RGAPTGG	7	1G4	no
RGIYDLG	7	1G4	no
RGRAPGD	7	1G4	no
RDDGGEL	7	1G4	no
RILGGSR	7	1G4	no
RMGVGGT	7	1G4	no
RRPMSKS	7	1G4	no
NFGTYNL	7	1G4	no
NVTTSLY	7	1G4	no
NGHSGQA	7	1G4	no
NRQGSQG	7	1G4	no
KPASQLK	7	1G4	no
KIRTQSL	7	1G4	no
FPQTLPL	7	1G4	no
FGTNPQL	7	1G4	no
FGRLYET	7	1G4	no
FNTSAAG	7	1G4	no
SFPALNG	7	1G4	no
SFRQLGG	7	1G4	no
SSVGLPM	7	1G4	no
SSRSDQR	7	1G4	no
SYRQRAA	7	1G4	no
SLSPGGL	7	1G4	no
SLYVAGF	7	1G4	no
SLLGLRG	7	1G4	no
SLLGARY	7	1G4	no
SPSDLTF	7	1G4	no
SPDQGMY	7	1G4	no
SPDIAPY	7	1G4	no
SQPPDPG	7	1G4	no
SGSAGNP	7	1G4	no
SGSGLEL	7	1G4	no
SGPRRLE	7	1G4	no
SGQLTNM	7	1G4	no
SGGQVRS	7	1G4	no
SGRGSNS	7	1G4	no
SDPLLTT	7	1G4	no
SILDLTL	7	1G4	no
SMRGALS	7	1G4	no
STGIALA	7	1G4	no
STNGSAG	7	1G4	no
SRPGVGG	7	1G4	no
SRAEMNT	7	1G4	no
SRDVGGN	7	1G4	no
SRIHLAS	7	1G4	no
SNPSYGT	7	1G4	no
SNPGSNG	7	1G4	no
SNENGRV	7	1G4	no
SNTRDGP	7	1G4	no
SNNRVNT	7	1G4	no
WAPVDLD	7	1G4	no
WGQIPDL	7	1G4	no
WTNSLGG	7	1G4	no
WRTGQGA	7	1G4	no
YADLLGG	7	1G4	no
YILGVND	7	1G4	no
YTNSYTS	7	1G4	no
LFPRHNR	7	1G4	no
LFMSRSP	7	1G4	no
LSSGGPG	7	1G4	no
LSLQNLT	7	1G4	no
LSVGGPL	7	1G4	no
LSGGGAR	7	1G4	no
LSGDTGA	7	1G4	no
LYSALRQ	7	1G4	no
LLFGFLG	7	1G4	no
LLLYGGT	7	1G4	no
LLGRGQN	7	1G4	no
LPYLSLY	7	1G4	no
LPVRRPP	7	1G4	no
LPDGTGR	7	1G4	no
LQPSGRG	7	1G4	no
LVSSFPG	7	1G4	no
LVGGLAE	7	1G4	no
LVKLLRG	7	1G4	no
LALRGPG	7	1G4	no
LAIALQD	7	1G4	no
LGPGGHS	7	1G4	no
LGGSVNG	7	1G4	no
LGGLNSQ	7	1G4	no
LDPGGLG	7	1G4	no
LDHGRQN	7	1G4	no
LDGAGVS	7	1G4	no
LDIVDLL	7	1G4	no
LDIRRQT	7	1G4	no
LIRLRQG	7	1G4	no
LTSGVDA	7	1G4	no
LTPRGSE	7	1G4	no
LTGPRIH	7	1G4	no
LTDWFDL	7	1G4	no
LTNFTFT	7	1G4	no
LRWSGGK	7	1G4	no
LRGGSLY	7	1G4	no
LRGGQPV	7	1G4	no
LREGGST	7	1G4	no
LNLGNPR	7	1G4	no
LNLTLDG	7	1G4	no
LNGSAGL	7	1G4	no
LNTAPGG	7	1G4	no
LNRARAR	7	1G4	no
PSLGGDA	7	1G4	no
PPQRTIN	7	1G4	no
PQGPGPR	7	1G4	no
PVSLLPG	7	1G4	no
PALRTLT	7	1G4	no
PAREGGG	7	1G4	no
PGASNRG	7	1G4	no
PGGRREE	7	1G4	no
PDYLPLG	7	1G4	no
PDGPGAM	7	1G4	no
PIRTLNT	7	1G4	no
PMRTILD	7	1G4	no
PTSLSPG	7	1G4	no
PTLLDRA	7	1G4	no
PTREYGR	7	1G4	no
PRGGFPD	7	1G4	no
PNYGIAL	7	1G4	no
PNLLIGL	7	1G4	no
PNDLHNS	7	1G4	no
PKSGLTG	7	1G4	no
HSISGGS	7	1G4	no
HPYNTPS	7	1G4	no
HARAIGQ	7	1G4	no
HELDVAG	7	1G4	no
QSPAGLA	7	1G4	no
QSPTGGP	7	1G4	no
QPGGGGQ	7	1G4	no
QPDRPAP	7	1G4	no
QPNPHLG	7	1G4	no
QAQPRAM	7	1G4	no
QARVREN	7	1G4	no
QGLQGNA	7	1G4	no
QGGALEL	7	1G4	no
QGIQFTP	7	1G4	no
QIRHTGP	7	1G4	no
QTVTGRG	7	1G4	no
QTDPEEP	7	1G4	no
QRPIQRG	7	1G4	no
QKSGADT	7	1G4	no
QKDTRRG	7	1G4	no
VLGNLGG	7	1G4	no
VQRQENA	7	1G4	no
VEIGIRL	7	1G4	no
VETEARH	7	1G4	no
VTGDGGV	7	1G4	no
VTRQPLQ	7	1G4	no
VNLLPPT	7	1G4	no
AFLRNIF	7	1G4	no
ASSAWQH	7	1G4	no
ASGSTSE	7	1G4	no
ASEHLEH	7	1G4	no
ASKLAGP	7	1G4	no
AYKPDQR	7	1G4	no
ALPADTY	7	1G4	no
ALVMGFG	7	1G4	no
ALGSAPP	7	1G4	no
APALGSS	7	1G4	no
APTPDSP	7	1G4	no
AQRLAGM	7	1G4	no
AVPPAYG	7	1G4	no
AATSPRF	7	1G4	no
AGSASYN	7	1G4	no
AGSGDSP	7	1G4	no
AGPSPSD	7	1G4	no
AGQGYKL	7	1G4	no
AGVGARL	7	1G4	no
AGNLSRN	7	1G4	no
ADATGGG	7	1G4	no
ADMGTQG	7	1G4	no
AESETVN	7	1G4	no
AMPPSGG	7	1G4	no
ATPAWQG	7	1G4	no
ARLQQSD	7	1G4	no
ANQVNTN	7	1G4	no
GSPPGMF	7	1G4	no
GSPRPGL	7	1G4	no
GSGSPSG	7	1G4	no
GSGLTGG	7	1G4	no
GLLKNLS	7	1G4	no
GLPAPPS	7	1G4	no
GLPGGNA	7	1G4	no
GLDTKRA	7	1G4	no
GLNASSV	7	1G4	no
GPLVNGG	7	1G4	no
GPQHVYS	7	1G4	no
GPVFTNS	7	1G4	no
GPGGLYP	7	1G4	no
GPGDDIL	7	1G4	no
GPRDSSR	7	1G4	no
GHSPGVL	7	1G4	no
GHEDPFA	7	1G4	no
GQLPGGT	7	1G4	no
GQPDQPD	7	1G4	no
GQQANAG	7	1G4	no
GQVEPLL	7	1G4	no
GQINGTP	7	1G4	no
GVFIDAA	7	1G4	no
GVANAGG	7	1G4	no
GVGSLAG	7	1G4	no
GASLHQN	7	1G4	no
GAWGGDL	7	1G4	no
GAPRLSS	7	1G4	no
GAGPGGT	7	1G4	no
GAMQVAR	7	1G4	no
GGLRSGQ	7	1G4	no
GGHGPGW	7	1G4	no
GGQTGRS	7	1G4	no
GGVPRQG	7	1G4	no
GGALGSG	7	1G4	no
GGAAAFI	7	1G4	no
GGAAMGE	7	1G4	no
GGGALAT	7	1G4	no
GGGAIAA	7	1G4	no
GGGDYQG	7	1G4	no
GGGINLT	7	1G4	no
GGGRLLG	7	1G4	no
GGGNLGA	7	1G4	no
GGDPQAN	7	1G4	no
GGDPTAS	7	1G4	no
GGDQREM	7	1G4	no
GGDNLDR	7	1G4	no
GGISRGP	7	1G4	no
GGTSRTP	7	1G4	no
GGRVYEL	7	1G4	no
GDSEFRQ	7	1G4	no
GDPPSGS	7	1G4	no
GDGQLGP	7	1G4	no
GDGGQNR	7	1G4	no
GDTRPDL	7	1G4	no
GDRPPML	7	1G4	no
GEGVTVA	7	1G4	no
GEGGGTL	7	1G4	no
GENNLGL	7	1G4	no
GIVFGGG	7	1G4	no
GIAGGNA	7	1G4	no
GITQGLS	7	1G4	no
GMGQQTD	7	1G4	no
GMGTDVT	7	1G4	no
GTFAIQQ	7	1G4	no
GTLNASD	7	1G4	no
GTDGAPG	7	1G4	no
GTTGYST	7	1G4	no
GRSNGSW	7	1G4	no
GRLAGGA	7	1G4	no
GRLGPPG	7	1G4	no
GRPIQVQ	7	1G4	no
GRGHIAS	7	1G4	no
GRGRPSG	7	1G4	no
GREPLNA	7	1G4	no
GNQSGGQ	7	1G4	no
GNNLTLQ	7	1G4	no
GKPGTNL	7	1G4	no
DFRGADG	7	1G4	no
DSGQRPT	7	1G4	no
DPLYVRQ	7	1G4	no
DPGNGKA	7	1G4	no
DQGGADR	7	1G4	no
DVDTTPG	7	1G4	no
DATNRFP	7	1G4	no
DGSSAPR	7	1G4	no
DGIAGGT	7	1G4	no
DDARQGD	7	1G4	no
DTPLGGS	7	1G4	no
DTNMVLQ	7	1G4	no
DRMLIGL	7	1G4	no
ESPRGTR	7	1G4	no
ESRRSPG	7	1G4	no
ELQNNQG	7	1G4	no
ELMPYTI	7	1G4	no
ELRILRY	7	1G4	no
EPQDAGG	7	1G4	no
EQDGGNT	7	1G4	no
EVGGGHQ	7	1G4	no
EVDDGGA	7	1G4	no
EGQGFSA	7	1G4	no
EGGALGA	7	1G4	no
ERFAGVG	7	1G4	no
ISAGQRG	7	1G4	no
ISAGMGT	7	1G4	no
IPDPPVG	7	1G4	no
IAPQTPV	7	1G4	no
IANGDFI	7	1G4	no
IANEQAD	7	1G4	no
IGLWRST	7	1G4	no
IGLGDAT	7	1G4	no
IGQLNRP	7	1G4	no
IGARGLQ	7	1G4	no
IGGLHSG	7	1G4	no
IGTQKGL	7	1G4	no
IGRPGIA	7	1G4	no
IISRTGS	7	1G4	no
ITNEGIP	7	1G4	no
INSGTGL	7	1G4	no
MSELKGD	7	1G4	no
MLPSLGG	7	1G4	no
MLGTAPV	7	1G4	no
MLRGTPI	7	1G4	no
MPTGMGA	7	1G4	no
MGGSSGA	7	1G4	no
MGTTGKM	7	1G4	no
MNGRRNG	7	1G4	no
TFGAGRG	7	1G4	no
TLLSPGE	7	1G4	no
TLQRGGR	7	1G4	no
TQSGWSG	7	1G4	no
TVPTVAQ	7	1G4	no
TGTGSDL	7	1G4	no
TDLNLDT	7	1G4	no
TTRGRGA	7	1G4	no
TTNEGSE	7	1G4	no
TTKSPLL	7	1G4	no
TNSQTPL	7	1G4	no
TNGGDNL	7	1G4	no
RSFIDGA	7	1G4	no
RSAYGST	7	1G4	no
RLQPGSG	7	1G4	no
RPSLREP	7	1G4	no
RPPFAVS	7	1G4	no
RPGLMNN	7	1G4	no
RQGVGYL	7	1G4	no
RASIGGL	7	1G4	no
RALGFAY	7	1G4	no
RALGLPP	7	1G4	no
RALGPPL	7	1G4	no
RAAVRGF	7	1G4	no
RGPPMNI	7	1G4	no
RGVGSFT	7	1G4	no
RGGLLQG	7	1G4	no
RGTAQGG	7	1G4	no
RGNTSDS	7	1G4	no
RMGGASG	7	1G4	no
RTVRQAL	7	1G4	no
RTGGLPI	7	1G4	no
RTGGASP	7	1G4	no
RTRVFGG	7	1G4	no
RRTPQYL	7	1G4	no
RKGGGAT	7	1G4	no
RKTLRDA	7	1G4	no
NLSQGQN	7	1G4	no
NLRKKAE	7	1G4	no
NPLASDR	7	1G4	no
NPAYDPY	7	1G4	no
NHGRLTG	7	1G4	no
NQLQSGA	7	1G4	no
NQAIYDG	7	1G4	no
NQGAPAQ	7	1G4	no
NASSENG	7	1G4	no
NAPNGTL	7	1G4	no
NGSNNQP	7	1G4	no
NGHAEPG	7	1G4	no
NGGVRPA	7	1G4	no
NGGGDPA	7	1G4	no
NGRLPRT	7	1G4	no
NDTRASY	7	1G4	no
NIANSWL	7	1G4	no
NTGPVTA	7	1G4	no
NTRTDDG	7	1G4	no
NRYSGET	7	1G4	no
NRPQPLV	7	1G4	no
NRPGPSG	7	1G4	no
NRNPGTP	7	1G4	no
NNGPIQT	7	1G4	no
KFRVRLR	7	1G4	no
KVDLTIA	7	1G4	no
KGSGQAT	7	1G4	no
KGRFGIT	7	1G4	no
KIKNLRY	7	1G4	no
KKGFATP	7	1G4	no
FSPLPGG	7	1G4	no
FSGLTLY	7	1G4	no
FSNGNGG	7	1G4	no
FLLTMGP	7	1G4	no
FLQGIAE	7	1G4	no
FLGARAF	7	1G4	no
FLRGGQV	7	1G4	no
FPTGQGP	7	1G4	no
FPRYQSL	7	1G4	no
FPNQPGT	7	1G4	no
FHHGFSG	7	1G4	no
FAPLLPG	7	1G4	no
FAAPGIY	7	1G4	no
FGPAGGI	7	1G4	no
FGGNPWI	7	1G4	no
FGGNEDL	7	1G4	no
FGMPVDG	7	1G4	no
FDWLGNG	7	1G4	no
FDGLAGT	7	1G4	no
FDGRNVP	7	1G4	no
FTGSLGG	7	1G4	no
SFPGLPP	7	1G4	no
SFGGPGA	7	1G4	no
SSYPANY	7	1G4	no
SSLDGFM	7	1G4	no
SSPYANH	7	1G4	no
SSPQDTG	7	1G4	no
SSHQLEF	7	1G4	no
SSVGTSS	7	1G4	no
SSAGRDL	7	1G4	no
SSAGNPI	7	1G4	no
SSGLDIT	7	1G4	no
SSGGLFH	7	1G4	no
SSDPGNF	7	1G4	no
SSDGTQG	7	1G4	no
SSTENSL	7	1G4	no
SSRQPGN	7	1G4	no
SSRDGGA	7	1G4	no
SYDMRTA	7	1G4	no
SLSSGVQ	7	1G4	no
SLSERPM	7	1G4	no
SLSIANG	7	1G4	no
SLLLGYS	7	1G4	no
SLLPENH	7	1G4	no
SLLNNGG	7	1G4	no
SLAGGGT	7	1G4	no
SLDLLRG	7	1G4	no
SLTLNPL	7	1G4	no
SLRLDAN	7	1G4	no
SPSLPSS	7	1G4	no
SPSQTIL	7	1G4	no
SPLPINT	7	1G4	no
SPLGGSG	7	1G4	no
SPVLTRT	7	1G4	no
SPTDNHV	7	1G4	no
SPNYLTV	7	1G4	no
SPNALPQ	7	1G4	no
SPNGGSE	7	1G4	no
SHLGTGS	7	1G4	no
SQLSPSR	7	1G4	no
SQLGRLS	7	1G4	no
SQPLSGP	7	1G4	no
SQGMEAQ	7	1G4	no
SQGNNPA	7	1G4	no
SVPAPLP	7	1G4	no
SVGGGLL	7	1G4	no
SAFGLRR	7	1G4	no
SALTSGG	7	1G4	no
SALNGQG	7	1G4	no
SAAPVLT	7	1G4	no
SAGAFFR	7	1G4	no
SADTTAF	7	1G4	no
SATADVG	7	1G4	no
SANFGNG	7	1G4	no
SAKLASF	7	1G4	no
SGSTILR	7	1G4	no
SGLYLGY	7	1G4	no
SGLQLGV	7	1G4	no
SGLEGLP	7	1G4	no
SGPEPGH	7	1G4	no
SGPTGNN	7	1G4	no
SGVLTLS	7	1G4	no
SGVALPS	7	1G4	no
SGGGGSG	7	1G4	no
SGGDQQL	7	1G4	no
SGGNGLQ	7	1G4	no
SGIASTG	7	1G4	no
SGTGNSP	7	1G4	no
SGNGGGV	7	1G4	no
SGNENLF	7	1G4	no
SDSILLD	7	1G4	no
SDADGDS	7	1G4	no
SDGWKYV	7	1G4	no
SDGMHTA	7	1G4	no
SDDLVGQ	7	1G4	no
SDTATLL	7	1G4	no
SDKYLGV	7	1G4	no
SEPQDGQ	7	1G4	no
SEPTAVE	7	1G4	no
SILNAGS	7	1G4	no
SIPAYSI	7	1G4	no
SMPILNG	7	1G4	no
SMRRSEG	7	1G4	no
STLLLYR	7	1G4	no
SRSGASG	7	1G4	no
SRLLLSI	7	1G4	no
SRPTGVP	7	1G4	no
SRQVSSQ	7	1G4	no
SRTIGVG	7	1G4	no
SRKPNTH	7	1G4	no
SNPGPRG	7	1G4	no
SNQEGRN	7	1G4	no
SNGSPQT	7	1G4	no
SNIPASN	7	1G4	no
SKSGIPR	7	1G4	no
SKGGPGY	7	1G4	no
[truncated: 14,897 more rows]

## Sheet: Output sequences - 1G4-c50
1G4-c50 - Sequences obtained from the phage-display screening and MoDec results
Core region CDR3 beta	Length sequence	Template TCR	Kept after MoDec filtering
NLGGG	5	1G4-c50	yes
LLGGG	5	1G4-c50	yes
LLGSG	5	1G4-c50	yes
STGGG	5	1G4-c50	yes
SLGGT	5	1G4-c50	yes
LLGGR	5	1G4-c50	yes
SLGGG	5	1G4-c50	yes
GVGGG	5	1G4-c50	yes
ALGGG	5	1G4-c50	yes
ELGGG	5	1G4-c50	yes
NTGGS	5	1G4-c50	yes
SLGGR	5	1G4-c50	yes
LLGGN	5	1G4-c50	yes
ALGGT	5	1G4-c50	yes
GLGGT	5	1G4-c50	yes
LVGGG	5	1G4-c50	yes
LTGGG	5	1G4-c50	yes
NLGSG	5	1G4-c50	yes
NLGLG	5	1G4-c50	yes
ALGGR	5	1G4-c50	yes
ALGAG	5	1G4-c50	yes
PLGGT	5	1G4-c50	yes
PVGGG	5	1G4-c50	yes
NVGGG	5	1G4-c50	yes
YLGGG	5	1G4-c50	yes
LIGGG	5	1G4-c50	yes
AIGGG	5	1G4-c50	yes
YLGGL	5	1G4-c50	yes
PIGGG	5	1G4-c50	yes
QLGGG	5	1G4-c50	yes
GLGGG	5	1G4-c50	yes
QLGSG	5	1G4-c50	yes
NLGAG	5	1G4-c50	yes
NVGGS	5	1G4-c50	yes
LLGGS	5	1G4-c50	yes
LTGGS	5	1G4-c50	yes
ALGSG	5	1G4-c50	yes
ALGGL	5	1G4-c50	yes
SLGGS	5	1G4-c50	yes
LLGGQ	5	1G4-c50	yes
PLGGL	5	1G4-c50	yes
FLGGT	5	1G4-c50	yes
FTGGG	5	1G4-c50	yes
LLGQG	5	1G4-c50	yes
LLGGL	5	1G4-c50	yes
TLGGG	5	1G4-c50	yes
DLSGG	5	1G4-c50	yes
NLGGD	5	1G4-c50	yes
NIGGG	5	1G4-c50	yes
FLGGS	5	1G4-c50	yes
SVGGG	5	1G4-c50	yes
NTGGG	5	1G4-c50	yes
PLGGS	5	1G4-c50	yes
ELGGD	5	1G4-c50	yes
NTGGN	5	1G4-c50	yes
FLGGG	5	1G4-c50	yes
LLGLG	5	1G4-c50	yes
LVGGS	5	1G4-c50	yes
QTGGG	5	1G4-c50	yes
GVGGT	5	1G4-c50	yes
GLGGS	5	1G4-c50	yes
NLGGT	5	1G4-c50	yes
TLGGR	5	1G4-c50	yes
RLGGR	5	1G4-c50	yes
ELGGS	5	1G4-c50	yes
NVGGL	5	1G4-c50	yes
SVGGS	5	1G4-c50	yes
TLGGN	5	1G4-c50	yes
RLGGG	5	1G4-c50	yes
QLGGA	5	1G4-c50	yes
YAGGG	5	1G4-c50	yes
LLGSS	5	1G4-c50	yes
ELGGA	5	1G4-c50	yes
NLGNG	5	1G4-c50	yes
ALGGS	5	1G4-c50	yes
NTGSG	5	1G4-c50	yes
FLGGN	5	1G4-c50	yes
QLGGD	5	1G4-c50	yes
YTGGL	5	1G4-c50	yes
FLGLG	5	1G4-c50	yes
TVGGG	5	1G4-c50	yes
LLGAG	5	1G4-c50	yes
ALGGP	5	1G4-c50	yes
NTGAG	5	1G4-c50	yes
SVGGT	5	1G4-c50	yes
NLGGS	5	1G4-c50	yes
NTGGL	5	1G4-c50	yes
GLGGL	5	1G4-c50	yes
STGGA	5	1G4-c50	yes
QLGAG	5	1G4-c50	yes
NLSGG	5	1G4-c50	yes
NVGGN	5	1G4-c50	yes
SLGGA	5	1G4-c50	yes
NVGGA	5	1G4-c50	yes
PLGGP	5	1G4-c50	yes
QLGGS	5	1G4-c50	yes
RLGGN	5	1G4-c50	yes
LSGGT	5	1G4-c50	yes
RLGSG	5	1G4-c50	yes
FLGGR	5	1G4-c50	yes
FTGGL	5	1G4-c50	yes
LLGST	5	1G4-c50	yes
ELGGT	5	1G4-c50	yes
TLGGL	5	1G4-c50	yes
NSGGG	5	1G4-c50	yes
NLGGN	5	1G4-c50	yes
YVGGT	5	1G4-c50	yes
HTGGG	5	1G4-c50	yes
ATGGR	5	1G4-c50	yes
NLGGR	5	1G4-c50	yes
NVGGR	5	1G4-c50	yes
NTGAS	5	1G4-c50	yes
FVGGG	5	1G4-c50	yes
TLGGE	5	1G4-c50	yes
NLGNT	5	1G4-c50	yes
NTGGI	5	1G4-c50	yes
YLGGA	5	1G4-c50	yes
ATGGT	5	1G4-c50	yes
GVGGA	5	1G4-c50	yes
FSGGG	5	1G4-c50	yes
SFGPT	5	1G4-c50	yes
LLGAT	5	1G4-c50	yes
QVGGS	5	1G4-c50	yes
VLGGS	5	1G4-c50	yes
HVGGG	5	1G4-c50	yes
ELGGR	5	1G4-c50	yes
NVGGP	5	1G4-c50	yes
YLGGN	5	1G4-c50	yes
LVGGA	5	1G4-c50	yes
TLGAG	5	1G4-c50	yes
NSGGS	5	1G4-c50	yes
SIGGS	5	1G4-c50	yes
LLGDT	5	1G4-c50	yes
LLGRG	5	1G4-c50	yes
RLGGD	5	1G4-c50	yes
NLGGL	5	1G4-c50	yes
LLSGS	5	1G4-c50	yes
LAGGG	5	1G4-c50	yes
RLGGP	5	1G4-c50	yes
NTGGF	5	1G4-c50	yes
SLGGL	5	1G4-c50	yes
SLGGP	5	1G4-c50	yes
VLGGG	5	1G4-c50	yes
ATGGG	5	1G4-c50	yes
GLGAG	5	1G4-c50	yes
GVGGN	5	1G4-c50	yes
ELGGN	5	1G4-c50	yes
NLSGT	5	1G4-c50	yes
NVGGT	5	1G4-c50	yes
NAGGG	5	1G4-c50	yes
SLGGE	5	1G4-c50	yes
LSGGS	5	1G4-c50	yes
LLGGT	5	1G4-c50	yes
AVGGT	5	1G4-c50	yes
ATGGL	5	1G4-c50	yes
EVGGG	5	1G4-c50	yes
TLGGP	5	1G4-c50	yes
NIGLG	5	1G4-c50	yes
LLGGD	5	1G4-c50	yes
DLGLS	5	1G4-c50	yes
FTGGP	5	1G4-c50	yes
QLGGN	5	1G4-c50	yes
ALGNT	5	1G4-c50	yes
MVGGG	5	1G4-c50	yes
NLGDG	5	1G4-c50	yes
SIGGG	5	1G4-c50	yes
YLGRG	5	1G4-c50	yes
LLGDG	5	1G4-c50	yes
PLGST	5	1G4-c50	yes
QVGGA	5	1G4-c50	yes
GLGGP	5	1G4-c50	yes
NVGAG	5	1G4-c50	yes
FLGSS	5	1G4-c50	yes
YLGGS	5	1G4-c50	yes
LLGSD	5	1G4-c50	yes
QLGGT	5	1G4-c50	yes
EVGNT	5	1G4-c50	yes
NLGAT	5	1G4-c50	yes
NTGGY	5	1G4-c50	yes
LLGGP	5	1G4-c50	yes
QTGGN	5	1G4-c50	yes
ALGGD	5	1G4-c50	yes
NLGGY	5	1G4-c50	yes
SLGAG	5	1G4-c50	yes
SIGGT	5	1G4-c50	yes
YLGAG	5	1G4-c50	yes
LLGNG	5	1G4-c50	yes
AIGGS	5	1G4-c50	yes
ELGNG	5	1G4-c50	yes
TTGGR	5	1G4-c50	yes
RIGGG	5	1G4-c50	yes
NLGSS	5	1G4-c50	yes
NLGSN	5	1G4-c50	yes
NTGGR	5	1G4-c50	yes
SLGGY	5	1G4-c50	yes
YVGGG	5	1G4-c50	yes
QLGST	5	1G4-c50	yes
QVGGN	5	1G4-c50	yes
QAGGG	5	1G4-c50	yes
QTGGD	5	1G4-c50	yes
AVGGG	5	1G4-c50	yes
RLGGT	5	1G4-c50	yes
NLGGF	5	1G4-c50	yes
FLGST	5	1G4-c50	yes
YTGGG	5	1G4-c50	yes
LLGNT	5	1G4-c50	yes
LVGGN	5	1G4-c50	yes
PLGGR	5	1G4-c50	yes
ALGSS	5	1G4-c50	yes
ETGGS	5	1G4-c50	yes
ETGGG	5	1G4-c50	yes
NVGST	5	1G4-c50	yes
FGGGT	5	1G4-c50	yes
SLGGN	5	1G4-c50	yes
STGGS	5	1G4-c50	yes
YLGSS	5	1G4-c50	yes
YLGGR	5	1G4-c50	yes
YVGGL	5	1G4-c50	yes
LVGGT	5	1G4-c50	yes
LIGGD	5	1G4-c50	yes
PLGGD	5	1G4-c50	yes
ALGAS	5	1G4-c50	yes
ALGGN	5	1G4-c50	yes
TLGGF	5	1G4-c50	yes
RLGGS	5	1G4-c50	yes
RVGGG	5	1G4-c50	yes
NLGAR	5	1G4-c50	yes
NLGRG	5	1G4-c50	yes
NAGLT	5	1G4-c50	yes
NTGSL	5	1G4-c50	yes
FLGGL	5	1G4-c50	yes
YLGGT	5	1G4-c50	yes
YTGGS	5	1G4-c50	yes
LLGLS	5	1G4-c50	yes
LAGGT	5	1G4-c50	yes
PLGGE	5	1G4-c50	yes
HLGGT	5	1G4-c50	yes
QLGGP	5	1G4-c50	yes
AVGGR	5	1G4-c50	yes
MLGGT	5	1G4-c50	yes
TLGSG	5	1G4-c50	yes
NLGGP	5	1G4-c50	yes
NAGGL	5	1G4-c50	yes
NTGGA	5	1G4-c50	yes
YLGLG	5	1G4-c50	yes
YVGLG	5	1G4-c50	yes
LLGAD	5	1G4-c50	yes
PLGGA	5	1G4-c50	yes
QLGGR	5	1G4-c50	yes
QLGNG	5	1G4-c50	yes
VLGGL	5	1G4-c50	yes
ALGST	5	1G4-c50	yes
ALGGA	5	1G4-c50	yes
DLGAT	5	1G4-c50	yes
ELGRG	5	1G4-c50	yes
TLGGS	5	1G4-c50	yes
TLGGT	5	1G4-c50	yes
RVGGT	5	1G4-c50	yes
NLGDT	5	1G4-c50	yes
NAGAG	5	1G4-c50	yes
NIGGP	5	1G4-c50	yes
FLGSG	5	1G4-c50	yes
LIGGA	5	1G4-c50	yes
QIGGG	5	1G4-c50	yes
VLGGN	5	1G4-c50	yes
ALGDT	5	1G4-c50	yes
EIGGG	5	1G4-c50	yes
ETGGL	5	1G4-c50	yes
MLGGG	5	1G4-c50	yes
NSGGA	5	1G4-c50	yes
NLGGV	5	1G4-c50	yes
NVGGQ	5	1G4-c50	yes
NAGGP	5	1G4-c50	yes
NTGLN	5	1G4-c50	yes
SIGGA	5	1G4-c50	yes
WAGGG	5	1G4-c50	yes
YLGEG	5	1G4-c50	yes
YTGGN	5	1G4-c50	yes
LVGGD	5	1G4-c50	yes
HLGGA	5	1G4-c50	yes
HTGSG	5	1G4-c50	yes
QLGSS	5	1G4-c50	yes
GVGGP	5	1G4-c50	yes
DLGAR	5	1G4-c50	yes
EVGGR	5	1G4-c50	yes
NLGGA	5	1G4-c50	yes
NLGGI	5	1G4-c50	yes
NAGGA	5	1G4-c50	yes
SLGAT	5	1G4-c50	yes
QLGLG	5	1G4-c50	yes
ALGGY	5	1G4-c50	yes
ALGNG	5	1G4-c50	yes
TLGST	5	1G4-c50	yes
NTGGQ	5	1G4-c50	yes
NTGDL	5	1G4-c50	yes
FLGNG	5	1G4-c50	yes
SVGAG	5	1G4-c50	yes
YLGSG	5	1G4-c50	yes
YVGNG	5	1G4-c50	yes
YTGGR	5	1G4-c50	yes
LLGGA	5	1G4-c50	yes
LGGGT	5	1G4-c50	yes
PLGAN	5	1G4-c50	yes
PIGGS	5	1G4-c50	yes
HTGGA	5	1G4-c50	yes
QLGDG	5	1G4-c50	yes
ALGAT	5	1G4-c50	yes
ALGGE	5	1G4-c50	yes
GVGGS	5	1G4-c50	yes
MAGGG	5	1G4-c50	yes
KLGGT	5	1G4-c50	yes
SVGGQ	5	1G4-c50	yes
YSGGG	5	1G4-c50	yes
YLGST	5	1G4-c50	yes
YLGLS	5	1G4-c50	yes
YLGDG	5	1G4-c50	yes
YTGGP	5	1G4-c50	yes
LLGPT	5	1G4-c50	yes
LLGGV	5	1G4-c50	yes
HLGGL	5	1G4-c50	yes
VLGGR	5	1G4-c50	yes
DLSGA	5	1G4-c50	yes
DLGLG	5	1G4-c50	yes
EIGNT	5	1G4-c50	yes
MLGGL	5	1G4-c50	yes
MVGGD	5	1G4-c50	yes
TLGGD	5	1G4-c50	yes
NSGAT	5	1G4-c50	yes
NLGLQ	5	1G4-c50	yes
NLGES	5	1G4-c50	yes
NLGTT	5	1G4-c50	yes
NVGSG	5	1G4-c50	yes
NVGGY	5	1G4-c50	yes
FLGGQ	5	1G4-c50	yes
SLGST	5	1G4-c50	yes
SVGNT	5	1G4-c50	yes
YSGGT	5	1G4-c50	yes
LLGGF	5	1G4-c50	yes
LLGGY	5	1G4-c50	yes
LVGGL	5	1G4-c50	yes
LIGGS	5	1G4-c50	yes
PVGGQ	5	1G4-c50	yes
PVGGA	5	1G4-c50	yes
PIGGR	5	1G4-c50	yes
QVGGP	5	1G4-c50	yes
QVGGG	5	1G4-c50	yes
QTGGR	5	1G4-c50	yes
ALGGQ	5	1G4-c50	yes
GTGGG	5	1G4-c50	yes
GTGGR	5	1G4-c50	yes
RLGGA	5	1G4-c50	yes
RTGGG	5	1G4-c50	yes
NSGGT	5	1G4-c50	yes
NLSGA	5	1G4-c50	yes
NLGSR	5	1G4-c50	yes
NLGGK	5	1G4-c50	yes
NLGTG	5	1G4-c50	yes
NVGDT	5	1G4-c50	yes
NAGGT	5	1G4-c50	yes
NGGGT	5	1G4-c50	yes
NIGGT	5	1G4-c50	yes
FLGLR	5	1G4-c50	yes
FLGAG	5	1G4-c50	yes
FVGAG	5	1G4-c50	yes
SLGGM	5	1G4-c50	yes
STGGL	5	1G4-c50	yes
STGGE	5	1G4-c50	yes
YLGLR	5	1G4-c50	yes
YLGNG	5	1G4-c50	yes
YAGSG	5	1G4-c50	yes
LVGQG	5	1G4-c50	yes
PLGGQ	5	1G4-c50	yes
PLGGN	5	1G4-c50	yes
QLGGY	5	1G4-c50	yes
QVGGD	5	1G4-c50	yes
ALGSN	5	1G4-c50	yes
ALGDG	5	1G4-c50	yes
ATGGM	5	1G4-c50	yes
MLGGP	5	1G4-c50	yes
MTGGN	5	1G4-c50	yes
TTGGP	5	1G4-c50	yes
RIGGL	5	1G4-c50	yes
NLGLT	5	1G4-c50	yes
NVGDG	5	1G4-c50	yes
FLGDS	5	1G4-c50	yes
FLGNT	5	1G4-c50	yes
YAGQG	5	1G4-c50	yes
YAGGN	5	1G4-c50	yes
LLGSP	5	1G4-c50	yes
LLGAN	5	1G4-c50	yes
LVSGT	5	1G4-c50	yes
LVGGP	5	1G4-c50	yes
LIGGL	5	1G4-c50	yes
LTGSG	5	1G4-c50	yes
PIGGT	5	1G4-c50	yes
HVGGT	5	1G4-c50	yes
QLGNT	5	1G4-c50	yes
ALGGF	5	1G4-c50	yes
AVGGS	5	1G4-c50	yes
AIGGA	5	1G4-c50	yes
GLGGD	5	1G4-c50	yes
GIGGG	5	1G4-c50	yes
DLGGG	5	1G4-c50	yes
EVGGE	5	1G4-c50	yes
MVGGT	5	1G4-c50	yes
TLGGY	5	1G4-c50	yes
TLGGI	5	1G4-c50	yes
TIGSG	5	1G4-c50	yes
RVGGL	5	1G4-c50	yes
NSGAL	5	1G4-c50	yes
NVGNR	5	1G4-c50	yes
KLGGS	5	1G4-c50	yes
KLGGG	5	1G4-c50	yes
FLGGA	5	1G4-c50	yes
FLGEG	5	1G4-c50	yes
FVGGT	5	1G4-c50	yes
FVGGR	5	1G4-c50	yes
FAGGG	5	1G4-c50	yes
FTGGR	5	1G4-c50	yes
SLGSG	5	1G4-c50	yes
SLGGQ	5	1G4-c50	yes
SLGGD	5	1G4-c50	yes
SVGST	5	1G4-c50	yes
STGGF	5	1G4-c50	yes
STGGN	5	1G4-c50	yes
YLGRS	5	1G4-c50	yes
YVGGD	5	1G4-c50	yes
LLSGN	5	1G4-c50	yes
LLGSR	5	1G4-c50	yes
LLGGE	5	1G4-c50	yes
LLGGI	5	1G4-c50	yes
LLGDD	5	1G4-c50	yes
LLGES	5	1G4-c50	yes
LVGSN	5	1G4-c50	yes
LIGDG	5	1G4-c50	yes
LTGGD	5	1G4-c50	yes
QVGNT	5	1G4-c50	yes
ALGSL	5	1G4-c50	yes
ALGSR	5	1G4-c50	yes
ATGAG	5	1G4-c50	yes
GVGAT	5	1G4-c50	yes
DLGLT	5	1G4-c50	yes
ELGGE	5	1G4-c50	yes
TLSGS	5	1G4-c50	yes
RLGGE	5	1G4-c50	yes
NSGGN	5	1G4-c50	yes
NLGGQ	5	1G4-c50	yes
NLGGE	5	1G4-c50	yes
NLGET	5	1G4-c50	yes
NLGRS	5	1G4-c50	yes
NLGRT	5	1G4-c50	yes
NAGSS	5	1G4-c50	yes
NAGGS	5	1G4-c50	yes
NTGAQ	5	1G4-c50	yes
FLGDT	5	1G4-c50	yes
SLGGI	5	1G4-c50	yes
SLGNT	5	1G4-c50	yes
SIGGN	5	1G4-c50	yes
YLGQG	5	1G4-c50	yes
YLGET	5	1G4-c50	yes
YGGGT	5	1G4-c50	yes
LSGGL	5	1G4-c50	yes
LLGDS	5	1G4-c50	yes
LLGET	5	1G4-c50	yes
LLGMG	5	1G4-c50	yes
LIGRG	5	1G4-c50	yes
PLGAR	5	1G4-c50	yes
PLGGY	5	1G4-c50	yes
QLGGL	5	1G4-c50	yes
QLGGV	5	1G4-c50	yes
QAGGT	5	1G4-c50	yes
VLGGV	5	1G4-c50	yes
VLGGE	5	1G4-c50	yes
VTGGL	5	1G4-c50	yes
GVGGQ	5	1G4-c50	yes
DLGSG	5	1G4-c50	yes
ELGNT	5	1G4-c50	yes
ILGGT	5	1G4-c50	yes
MLGGN	5	1G4-c50	yes
RLGGQ	5	1G4-c50	yes
NSGSS	5	1G4-c50	yes
NLGFG	5	1G4-c50	yes
NLGLS	5	1G4-c50	yes
NLGQL	5	1G4-c50	yes
NLGDA	5	1G4-c50	yes
NVGSS	5	1G4-c50	yes
NVGLG	5	1G4-c50	yes
NNGGT	5	1G4-c50	yes
KLGGA	5	1G4-c50	yes
FLGSN	5	1G4-c50	yes
FLGMG	5	1G4-c50	yes
FVGST	5	1G4-c50	yes
SAGGT	5	1G4-c50	yes
SIGGD	5	1G4-c50	yes
WLGGS	5	1G4-c50	yes
YLGLL	5	1G4-c50	yes
YLGGM	5	1G4-c50	yes
YAGGT	5	1G4-c50	yes
YIGSG	5	1G4-c50	yes
YIGDT	5	1G4-c50	yes
YIGNS	5	1G4-c50	yes
LLGSN	5	1G4-c50	yes
LLGAS	5	1G4-c50	yes
LLGGM	5	1G4-c50	yes
LAGGP	5	1G4-c50	yes
LIGGT	5	1G4-c50	yes
HLGGS	5	1G4-c50	yes
HVGGP	5	1G4-c50	yes
HAGGG	5	1G4-c50	yes
QLGAT	5	1G4-c50	yes
QLGDT	5	1G4-c50	yes
QIGGN	5	1G4-c50	yes
AAGGT	5	1G4-c50	yes
ATGGS	5	1G4-c50	yes
GVGGL	5	1G4-c50	yes
GVGGK	5	1G4-c50	yes
EVGGT	5	1G4-c50	yes
MTGGA	5	1G4-c50	yes
TLGGA	5	1G4-c50	yes
TVGSG	5	1G4-c50	yes
RLGSS	5	1G4-c50	yes
NSGAS	5	1G4-c50	yes
NLGLR	5	1G4-c50	yes
NLGDL	5	1G4-c50	yes
NVGGD	5	1G4-c50	yes
NVGTS	5	1G4-c50	yes
NAGNT	5	1G4-c50	yes
NIGGQ	5	1G4-c50	yes
NIGGR	5	1G4-c50	yes
NTGSP	5	1G4-c50	yes
NTGSR	5	1G4-c50	yes
NTGLS	5	1G4-c50	yes
NTGGP	5	1G4-c50	yes
NTGGH	5	1G4-c50	yes
NTGGT	5	1G4-c50	yes
NTGNR	5	1G4-c50	yes
FLGTG	5	1G4-c50	yes
FVGGS	5	1G4-c50	yes
FAGNG	5	1G4-c50	yes
FAGNT	5	1G4-c50	yes
FGGGG	5	1G4-c50	yes
FTGAG	5	1G4-c50	yes
FTGAN	5	1G4-c50	yes
SVGGD	5	1G4-c50	yes
SVGGN	5	1G4-c50	yes
YSGGP	5	1G4-c50	yes
YLGYG	5	1G4-c50	yes
YLGGY	5	1G4-c50	yes
YLGDS	5	1G4-c50	yes
YLNGG	5	1G4-c50	yes
YISGG	5	1G4-c50	yes
LLGSQ	5	1G4-c50	yes
LLGLT	5	1G4-c50	yes
LLGDN	5	1G4-c50	yes
LLGEN	5	1G4-c50	yes
LAGGL	5	1G4-c50	yes
LAGGD	5	1G4-c50	yes
LTGGN	5	1G4-c50	yes
PLGLN	5	1G4-c50	yes
PLGAT	5	1G4-c50	yes
PLGDT	5	1G4-c50	yes
PVGGE	5	1G4-c50	yes
PVGGT	5	1G4-c50	yes
PVGGR	5	1G4-c50	yes
HLGDG	5	1G4-c50	yes
HVGAG	5	1G4-c50	yes
QLGGM	5	1G4-c50	yes
QVGAG	5	1G4-c50	yes
QAGGS	5	1G4-c50	yes
QIGSG	5	1G4-c50	yes
VVGGA	5	1G4-c50	yes
AVGGA	5	1G4-c50	yes
AVGNS	5	1G4-c50	yes
AIGGQ	5	1G4-c50	yes
GLGGR	5	1G4-c50	yes
GTGGS	5	1G4-c50	yes
DLGAS	5	1G4-c50	yes
DISGG	5	1G4-c50	yes
DIGLG	5	1G4-c50	yes
ELGGQ	5	1G4-c50	yes
EVGGP	5	1G4-c50	yes
ETGGP	5	1G4-c50	yes
ILGGN	5	1G4-c50	yes
TVGGL	5	1G4-c50	yes
RTGGT	5	1G4-c50	yes
NSGNS	5	1G4-c50	yes
NSGNT	5	1G4-c50	yes
NLGAS	5	1G4-c50	yes
NLGDR	5	1G4-c50	yes
NLGER	5	1G4-c50	yes
NVGAS	5	1G4-c50	yes
NVGGV	5	1G4-c50	yes
NISGG	5	1G4-c50	yes
NTGLG	5	1G4-c50	yes
NTGAL	5	1G4-c50	yes
NTGGD	5	1G4-c50	yes
FTGSS	5	1G4-c50	yes
FTGGS	5	1G4-c50	yes
FNGGG	5	1G4-c50	yes
SLSGA	5	1G4-c50	yes
SLGSL	5	1G4-c50	yes
SLGAD	5	1G4-c50	yes
SVGSP	5	1G4-c50	yes
SVGSG	5	1G4-c50	yes
SVGGL	5	1G4-c50	yes
SVGGP	5	1G4-c50	yes
SVGDT	5	1G4-c50	yes
SAGGG	5	1G4-c50	yes
SIGAG	5	1G4-c50	yes
WLGGG	5	1G4-c50	yes
WLGDG	5	1G4-c50	yes
WTGGG	5	1G4-c50	yes
YLGGQ	5	1G4-c50	yes
YLGNN	5	1G4-c50	yes
YVGGS	5	1G4-c50	yes
YVGGP	5	1G4-c50	yes
YVGNA	5	1G4-c50	yes
YAGGS	5	1G4-c50	yes
YTGLG	5	1G4-c50	yes
YTGGT	5	1G4-c50	yes
LLSGQ	5	1G4-c50	yes
LLGFG	5	1G4-c50	yes
LLGLR	5	1G4-c50	yes
LLGHG	5	1G4-c50	yes
LLDGL	5	1G4-c50	yes
LVGSA	5	1G4-c50	yes
LAGAG	5	1G4-c50	yes
LAGGR	5	1G4-c50	yes
LIGSG	5	1G4-c50	yes
LIGST	5	1G4-c50	yes
LIGNT	5	1G4-c50	yes
PLGLT	5	1G4-c50	yes
PLGGG	5	1G4-c50	yes
PVGSG	5	1G4-c50	yes
PVGAG	5	1G4-c50	yes
PVGGS	5	1G4-c50	yes
HLGQG	5	1G4-c50	yes
HVGGS	5	1G4-c50	yes
HIGGG	5	1G4-c50	yes
QLGET	5	1G4-c50	yes
QLGMG	5	1G4-c50	yes
QVGGT	5	1G4-c50	yes
QIGGA	5	1G4-c50	yes
VLGGD	5	1G4-c50	yes
ALGGK	5	1G4-c50	yes
AVGST	5	1G4-c50	yes
AVGNT	5	1G4-c50	yes
AIGSG	5	1G4-c50	yes
AIGGL	5	1G4-c50	yes
ATGGD	5	1G4-c50	yes
DLSGT	5	1G4-c50	yes
ELGGP	5	1G4-c50	yes
EIGGL	5	1G4-c50	yes
ETGGD	5	1G4-c50	yes
MLGSG	5	1G4-c50	yes
MLGAG	5	1G4-c50	yes
MLGGD	5	1G4-c50	yes
MTGGP	5	1G4-c50	yes
TLGSR	5	1G4-c50	yes
NLSGL	5	1G4-c50	yes
NLGQG	5	1G4-c50	yes
NLGQT	5	1G4-c50	yes
NLGTN	5	1G4-c50	yes
NVGLL	5	1G4-c50	yes
NAGAT	5	1G4-c50	yes
NIGSG	5	1G4-c50	yes
NIGAA	5	1G4-c50	yes
NIGAG	5	1G4-c50	yes
FSGGS	5	1G4-c50	yes
FSGGD	5	1G4-c50	yes
FLGAT	5	1G4-c50	yes
FAGLT	5	1G4-c50	yes
FAGAG	5	1G4-c50	yes
FAGGS	5	1G4-c50	yes
FAGGN	5	1G4-c50	yes
FTGSR	5	1G4-c50	yes
SLGGV	5	1G4-c50	yes
SVGGE	5	1G4-c50	yes
SIGAS	5	1G4-c50	yes
SIGGP	5	1G4-c50	yes
WVGAG	5	1G4-c50	yes
WIGGG	5	1G4-c50	yes
YSGGL	5	1G4-c50	yes
YSGGA	5	1G4-c50	yes
YLGGF	5	1G4-c50	yes
YLGDD	5	1G4-c50	yes
YAGGP	5	1G4-c50	yes
LLGDR	5	1G4-c50	yes
LVGST	5	1G4-c50	yes
LVGAS	5	1G4-c50	yes
LIGAG	5	1G4-c50	yes
LTGGM	5	1G4-c50	yes
LTGGR	5	1G4-c50	yes
PLGAQ	5	1G4-c50	yes
PLGMN	5	1G4-c50	yes
PVGGL	5	1G4-c50	yes
PIGGQ	5	1G4-c50	yes
HLGGG	5	1G4-c50	yes
HLGNT	5	1G4-c50	yes
HVGGR	5	1G4-c50	yes
HTGGS	5	1G4-c50	yes
VVGGS	5	1G4-c50	yes
VIGGP	5	1G4-c50	yes
VIGGA	5	1G4-c50	yes
AVGLT	5	1G4-c50	yes
AVGAG	5	1G4-c50	yes
AVGGL	5	1G4-c50	yes
GLGGE	5	1G4-c50	yes
GLGGN	5	1G4-c50	yes
GVGST	5	1G4-c50	yes
GVGGY	5	1G4-c50	yes
GVGGM	5	1G4-c50	yes
DLGGS	5	1G4-c50	yes
DLGGR	5	1G4-c50	yes
DVSGG	5	1G4-c50	yes
ELGGL	5	1G4-c50	yes
ELGGK	5	1G4-c50	yes
ELGNQ	5	1G4-c50	yes
EIGGA	5	1G4-c50	yes
ETGGR	5	1G4-c50	yes
ILGGR	5	1G4-c50	yes
MLGLG	5	1G4-c50	yes
MLGGY	5	1G4-c50	yes
MLGGM	5	1G4-c50	yes
MLGGR	5	1G4-c50	yes
MIGGS	5	1G4-c50	yes
TLGAS	5	1G4-c50	yes
TLGDT	5	1G4-c50	yes
TVGGQ	5	1G4-c50	yes
RLGAP	5	1G4-c50	yes
NFGAT	5	1G4-c50	yes
NSGGQ	5	1G4-c50	yes
NSGGI	5	1G4-c50	yes
NLSGS	5	1G4-c50	yes
NLGST	5	1G4-c50	yes
NLGPS	5	1G4-c50	yes
NLGQS	5	1G4-c50	yes
NLGDQ	5	1G4-c50	yes
NLGTR	5	1G4-c50	yes
NLDGG	5	1G4-c50	yes
NVSGT	5	1G4-c50	yes
NVGAN	5	1G4-c50	yes
NAGGD	5	1G4-c50	yes
NIGGS	5	1G4-c50	yes
NTGSS	5	1G4-c50	yes
NTGGW	5	1G4-c50	yes
NTGDA	5	1G4-c50	yes
NTGNT	5	1G4-c50	yes
KLGGL	5	1G4-c50	yes
KLGGP	5	1G4-c50	yes
KVGGG	5	1G4-c50	yes
KTGGG	5	1G4-c50	yes
FSGGN	5	1G4-c50	yes
FLGQG	5	1G4-c50	yes
FLGQT	5	1G4-c50	yes
FLGAS	5	1G4-c50	yes
FLGGP	5	1G4-c50	yes
FVGLG	5	1G4-c50	yes
FIGGG	5	1G4-c50	yes
FIGGT	5	1G4-c50	yes
FTGLG	5	1G4-c50	yes
FTGGN	5	1G4-c50	yes
SLGYG	5	1G4-c50	yes
SLGLG	5	1G4-c50	yes
SLGAA	5	1G4-c50	yes
SVGGM	5	1G4-c50	yes
SIGGR	5	1G4-c50	yes
STGAG	5	1G4-c50	yes
STGGT	5	1G4-c50	yes
WLGGL	5	1G4-c50	yes
WVGGG	5	1G4-c50	yes
WTGQG	5	1G4-c50	yes
YSGGF	5	1G4-c50	yes
YLGLT	5	1G4-c50	yes
YLGGV	5	1G4-c50	yes
YLGGD	5	1G4-c50	yes
YLGTN	5	1G4-c50	yes
YVGAG	5	1G4-c50	yes
YVGGA	5	1G4-c50	yes
YGGGG	5	1G4-c50	yes
YIGLG	5	1G4-c50	yes
YTGAG	5	1G4-c50	yes
LSGGN	5	1G4-c50	yes
LLSGV	5	1G4-c50	yes
LLSGD	5	1G4-c50	yes
LLGSE	5	1G4-c50	yes
LLGGK	5	1G4-c50	yes
LLGEG	5	1G4-c50	yes
LLGTD	5	1G4-c50	yes
LLGND	5	1G4-c50	yes
LVGSG	5	1G4-c50	yes
LVGLS	5	1G4-c50	yes
LVGDG	5	1G4-c50	yes
LVGNG	5	1G4-c50	yes
LAGGS	5	1G4-c50	yes
LIGNG	5	1G4-c50	yes
LTGGE	5	1G4-c50	yes
LTGGI	5	1G4-c50	yes
PVGGP	5	1G4-c50	yes
HSGGG	5	1G4-c50	yes
HLGGR	5	1G4-c50	yes
HLGGN	5	1G4-c50	yes
HLGTT	5	1G4-c50	yes
HVGGQ	5	1G4-c50	yes
HIGAG	5	1G4-c50	yes
HTGAG	5	1G4-c50	yes
QLGLT	5	1G4-c50	yes
QIGGY	5	1G4-c50	yes
VLGGT	5	1G4-c50	yes
VIGGT	5	1G4-c50	yes
ALGGV	5	1G4-c50	yes
ALGGI	5	1G4-c50	yes
ALGNS	5	1G4-c50	yes
AVGAP	5	1G4-c50	yes
AVGGV	5	1G4-c50	yes
AVGGN	5	1G4-c50	yes
AIGAG	5	1G4-c50	yes
ATGLR	5	1G4-c50	yes
GLGGQ	5	1G4-c50	yes
GVGAG	5	1G4-c50	yes
GVGGF	5	1G4-c50	yes
GIGGT	5	1G4-c50	yes
GTGGN	5	1G4-c50	yes
DLSGL	5	1G4-c50	yes
DLGST	5	1G4-c50	yes
DVGSG	5	1G4-c50	yes
DVGLS	5	1G4-c50	yes
DIGLS	5	1G4-c50	yes
ELGAG	5	1G4-c50	yes
MAGGT	5	1G4-c50	yes
TLGAT	5	1G4-c50	yes
TLGDS	5	1G4-c50	yes
TLGNG	5	1G4-c50	yes
TVGSA	5	1G4-c50	yes
TTGGT	5	1G4-c50	yes
RLGAG	5	1G4-c50	yes
RLGDG	5	1G4-c50	yes
RLGDR	5	1G4-c50	yes
RVGGR	5	1G4-c50	yes
RIGAG	5	1G4-c50	yes
NFGGG	5	1G4-c50	yes
NSGLT	5	1G4-c50	yes
NSGGP	5	1G4-c50	yes
NSGGE	5	1G4-c50	yes
NLGLA	5	1G4-c50	yes
NLGLI	5	1G4-c50	yes
NLGPT	5	1G4-c50	yes
NLGAN	5	1G4-c50	yes
NLGGM	5	1G4-c50	yes
NLGDN	5	1G4-c50	yes
NVGLA	5	1G4-c50	yes
NVGQG	5	1G4-c50	yes
NVGAT	5	1G4-c50	yes
NVGGH	5	1G4-c50	yes
NVGNA	5	1G4-c50	yes
NVGNG	5	1G4-c50	yes
NAGLG	5	1G4-c50	yes
NIGLA	5	1G4-c50	yes
NIGNG	5	1G4-c50	yes
NTGSQ	5	1G4-c50	yes
NTGGK	5	1G4-c50	yes
NTGEG	5	1G4-c50	yes
NTGRR	5	1G4-c50	yes
NTGNQ	5	1G4-c50	yes
KLGSG	5	1G4-c50	yes
FSGLL	5	1G4-c50	yes
FSGGL	5	1G4-c50	yes
FSGGT	5	1G4-c50	yes
FLSGT	5	1G4-c50	yes
FLGFG	5	1G4-c50	yes
FLGGD	5	1G4-c50	yes
FLGRS	5	1G4-c50	yes
FLNGG	5	1G4-c50	yes
FVGLT	5	1G4-c50	yes
FVGGA	5	1G4-c50	yes
FVGGN	5	1G4-c50	yes
FAGSG	5	1G4-c50	yes
FTGAA	5	1G4-c50	yes
FTGDG	5	1G4-c50	yes
SVGAN	5	1G4-c50	yes
SVGDR	5	1G4-c50	yes
YSGGS	5	1G4-c50	yes
YSGGN	5	1G4-c50	yes
YLGSN	5	1G4-c50	yes
YLGAD	5	1G4-c50	yes
YLGAR	5	1G4-c50	yes
YLGGE	5	1G4-c50	yes
YLGDL	5	1G4-c50	yes
YLGMG	5	1G4-c50	yes
YLGNR	5	1G4-c50	yes
YVGDT	5	1G4-c50	yes
YAGAG	5	1G4-c50	yes
YAGDT	5	1G4-c50	yes
YIGGS	5	1G4-c50	yes
YTGLN	5	1G4-c50	yes
YTGAM	5	1G4-c50	yes
YTGGD	5	1G4-c50	yes
YTGDS	5	1G4-c50	yes
LLGEH	5	1G4-c50	yes
LLGER	5	1G4-c50	yes
LLGMN	5	1G4-c50	yes
LLGNN	5	1G4-c50	yes
LVGSS	5	1G4-c50	yes
LVGLR	5	1G4-c50	yes
LVGAG	5	1G4-c50	yes
LVGDT	5	1G4-c50	yes
LAGGN	5	1G4-c50	yes
LIGGE	5	1G4-c50	yes
LIGMG	5	1G4-c50	yes
PLGGK	5	1G4-c50	yes
HSGGS	5	1G4-c50	yes
HSGGL	5	1G4-c50	yes
HLGLG	5	1G4-c50	yes
HVGGL	5	1G4-c50	yes
QLGAL	5	1G4-c50	yes
QLGAQ	5	1G4-c50	yes
QLGGQ	5	1G4-c50	yes
QVGGL	5	1G4-c50	yes
QVGGR	5	1G4-c50	yes
QIGGQ	5	1G4-c50	yes
QTGGF	5	1G4-c50	yes
QTGGM	5	1G4-c50	yes
VLGGA	5	1G4-c50	yes
VLGGI	5	1G4-c50	yes
VVGGR	5	1G4-c50	yes
ALGFP	5	1G4-c50	yes
ALGSA	5	1G4-c50	yes
ALGLG	5	1G4-c50	yes
ALGDS	5	1G4-c50	yes
ALGDR	5	1G4-c50	yes
AAGGG	5	1G4-c50	yes
AIGLG	5	1G4-c50	yes
AIGGE	5	1G4-c50	yes
ATGAL	5	1G4-c50	yes
ATGGP	5	1G4-c50	yes
ATGGN	5	1G4-c50	yes
GLGGY	5	1G4-c50	yes
GLGDT	5	1G4-c50	yes
GIGGQ	5	1G4-c50	yes
GIGGR	5	1G4-c50	yes
DLGSR	5	1G4-c50	yes
ELGSG	5	1G4-c50	yes
ELGAS	5	1G4-c50	yes
ELGGI	5	1G4-c50	yes
EIGGS	5	1G4-c50	yes
EIGGT	5	1G4-c50	yes
EIGRG	5	1G4-c50	yes
ETGGA	5	1G4-c50	yes
ILGGD	5	1G4-c50	yes
MLGSS	5	1G4-c50	yes
MLGLT	5	1G4-c50	yes
MLGAT	5	1G4-c50	yes
MIGGG	5	1G4-c50	yes
TLSGG	5	1G4-c50	yes
TLGAD	5	1G4-c50	yes
TLGAR	5	1G4-c50	yes
TLGGH	5	1G4-c50	yes
TVGSD	5	1G4-c50	yes
TIGGG	5	1G4-c50	yes
TIGGE	5	1G4-c50	yes
TTGAS	5	1G4-c50	yes
TTGGN	5	1G4-c50	yes
RLGGL	5	1G4-c50	yes
RVGGD	5	1G4-c50	yes
RVGGN	5	1G4-c50	yes
NSGST	5	1G4-c50	yes
NSGSN	5	1G4-c50	yes
NSGAG	5	1G4-c50	yes
NSGNG	5	1G4-c50	yes
NLGSL	5	1G4-c50	yes
NLGSA	5	1G4-c50	yes
NLGSD	5	1G4-c50	yes
NLGYS	5	1G4-c50	yes
NLGYG	5	1G4-c50	yes
NLGGH	5	1G4-c50	yes
NLGEG	5	1G4-c50	yes
NLGNS	5	1G4-c50	yes
NLGNA	5	1G4-c50	yes
NLNGY	5	1G4-c50	yes
NVGFG	5	1G4-c50	yes
NVGSR	5	1G4-c50	yes
NVGGE	5	1G4-c50	yes
NVGDS	5	1G4-c50	yes
NVGER	5	1G4-c50	yes
NVGNS	5	1G4-c50	yes
NAGST	5	1G4-c50	yes
NAGGV	5	1G4-c50	yes
NAGGR	5	1G4-c50	yes
NAGDS	5	1G4-c50	yes
NAGNS	5	1G4-c50	yes
NIGYG	5	1G4-c50	yes
NIGTT	5	1G4-c50	yes
NTGSA	5	1G4-c50	yes
NTGSD	5	1G4-c50	yes
NTGLQ	5	1G4-c50	yes
NTGLA	5	1G4-c50	yes
NTGLR	5	1G4-c50	yes
NTGAP	5	1G4-c50	yes
NTGAN	5	1G4-c50	yes
FSGSG	5	1G4-c50	yes
FSGGP	5	1G4-c50	yes
FLSGA	5	1G4-c50	yes
FLGGE	5	1G4-c50	yes
FLGEN	5	1G4-c50	yes
FLGRT	5	1G4-c50	yes
FVGAS	5	1G4-c50	yes
FAGGT	5	1G4-c50	yes
FIGSG	5	1G4-c50	yes
FTGSP	5	1G4-c50	yes
FTGQL	5	1G4-c50	yes
FTTGL	5	1G4-c50	yes
SLGSP	5	1G4-c50	yes
SLGSR	5	1G4-c50	yes
SLGAF	5	1G4-c50	yes
SVGGR	5	1G4-c50	yes
SVGDL	5	1G4-c50	yes
SVGET	5	1G4-c50	yes
SISGA	5	1G4-c50	yes
STGSP	5	1G4-c50	yes
YLSGA	5	1G4-c50	yes
YLGSD	5	1G4-c50	yes
YLGLF	5	1G4-c50	yes
YLGLN	5	1G4-c50	yes
YLGAS	5	1G4-c50	yes
YLGAL	5	1G4-c50	yes
YLGIT	5	1G4-c50	yes
YLGTT	5	1G4-c50	yes
YLGNA	5	1G4-c50	yes
YLDGL	5	1G4-c50	yes
YVGSG	5	1G4-c50	yes
YAGLT	5	1G4-c50	yes
YAGLN	5	1G4-c50	yes
YAGGA	5	1G4-c50	yes
YTGSR	5	1G4-c50	yes
YTGAS	5	1G4-c50	yes
YTGTA	5	1G4-c50	yes
YNGGT	5	1G4-c50	yes
LLSGT	5	1G4-c50	yes
LLGYN	5	1G4-c50	yes
LLGLE	5	1G4-c50	yes
LLGLN	5	1G4-c50	yes
LLGQN	5	1G4-c50	yes
LLGAE	5	1G4-c50	yes
LLGDL	5	1G4-c50	yes
LLGEQ	5	1G4-c50	yes
LLGNR	5	1G4-c50	yes
LVGAD	5	1G4-c50	yes
LVGGE	5	1G4-c50	yes
LVGDS	5	1G4-c50	yes
LVGNT	5	1G4-c50	yes
LIGTS	5	1G4-c50	yes
LTGSS	5	1G4-c50	yes
PLGSD	5	1G4-c50	yes
PLGGV	5	1G4-c50	yes
PLGDS	5	1G4-c50	yes
PLGNT	5	1G4-c50	yes
PIGGL	5	1G4-c50	yes
PIGGN	5	1G4-c50	yes
PTGGE	5	1G4-c50	yes
HLGFG	5	1G4-c50	yes
HLGLN	5	1G4-c50	yes
HVGSR	5	1G4-c50	yes
HVGDG	5	1G4-c50	yes
HTGQG	5	1G4-c50	yes
HTGGN	5	1G4-c50	yes
QSGGS	5	1G4-c50	yes
QLGSN	5	1G4-c50	yes
QLGYG	5	1G4-c50	yes
QLGGF	5	1G4-c50	yes
QLGGE	5	1G4-c50	yes
QLGRG	5	1G4-c50	yes
QVGGW	5	1G4-c50	yes
QVGNG	5	1G4-c50	yes
QTGGY	5	1G4-c50	yes
QTGGV	5	1G4-c50	yes
VLGGQ	5	1G4-c50	yes
VIGGG	5	1G4-c50	yes
VIGGD	5	1G4-c50	yes
ALGLS	5	1G4-c50	yes
ALGAR	5	1G4-c50	yes
ALGGH	5	1G4-c50	yes
ALGNQ	5	1G4-c50	yes
AVGGF	5	1G4-c50	yes
AIGQG	5	1G4-c50	yes
ATGSL	5	1G4-c50	yes
ATGGY	5	1G4-c50	yes
ATGGA	5	1G4-c50	yes
GLGAT	5	1G4-c50	yes
GLGGA	5	1G4-c50	yes
GVGAS	5	1G4-c50	yes
GIGAG	5	1G4-c50	yes
GIGGK	5	1G4-c50	yes
DLGLR	5	1G4-c50	yes
DLGAL	5	1G4-c50	yes
DLGAG	5	1G4-c50	yes
DLGIS	5	1G4-c50	yes
DLGTS	5	1G4-c50	yes
DISGV	5	1G4-c50	yes
ELGGF	5	1G4-c50	yes
ELGDT	5	1G4-c50	yes
ELGRL	5	1G4-c50	yes
EVGGS	5	1G4-c50	yes
EVGGA	5	1G4-c50	yes
EIGGI	5	1G4-c50	yes
ILGGS	5	1G4-c50	yes
ILGGA	5	1G4-c50	yes
MLGST	5	1G4-c50	yes
MLGQG	5	1G4-c50	yes
MLGGF	5	1G4-c50	yes
MLGGS	5	1G4-c50	yes
MVGSG	5	1G4-c50	yes
MVGAG	5	1G4-c50	yes
MVGGA	5	1G4-c50	yes
MAGGS	5	1G4-c50	yes
MTGGS	5	1G4-c50	yes
TVGGP	5	1G4-c50	yes
TVGGT	5	1G4-c50	yes
TIGAG	5	1G4-c50	yes
TIGAT	5	1G4-c50	yes
TIGGL	5	1G4-c50	yes
TTGGS	5	1G4-c50	yes
TTGGL	5	1G4-c50	yes
RLGGF	5	1G4-c50	yes
RLGDL	5	1G4-c50	yes
RTGSR	5	1G4-c50	yes
RTGAP	5	1G4-c50	yes
RTGGP	5	1G4-c50	yes
NSGAA	5	1G4-c50	yes
NSGDS	5	1G4-c50	yes
NSGNQ	5	1G4-c50	yes
NLSGQ	5	1G4-c50	yes
NLSGR	5	1G4-c50	yes
NLGSH	5	1G4-c50	yes
NLGLN	5	1G4-c50	yes
NLGPR	5	1G4-c50	yes
NLGPN	5	1G4-c50	yes
NLGVN	5	1G4-c50	yes
NLGAL	5	1G4-c50	yes
NLGAE	5	1G4-c50	yes
NLGMG	5	1G4-c50	yes
NLGRN	5	1G4-c50	yes
NVGSQ	5	1G4-c50	yes
NVGSA	5	1G4-c50	yes
NVGYS	5	1G4-c50	yes
NVGYL	5	1G4-c50	yes
NVGAP	5	1G4-c50	yes
NVGRN	5	1G4-c50	yes
NVGNL	5	1G4-c50	yes
NAGSR	5	1G4-c50	yes
NAGGN	5	1G4-c50	yes
NAGNN	5	1G4-c50	yes
NISGT	5	1G4-c50	yes
NIGQG	5	1G4-c50	yes
NIGGY	5	1G4-c50	yes
NIGGA	5	1G4-c50	yes
NIGGN	5	1G4-c50	yes
NTGSK	5	1G4-c50	yes
NTGLL	5	1G4-c50	yes
NTGQG	5	1G4-c50	yes
NTGGE	5	1G4-c50	yes
NTGGM	5	1G4-c50	yes
NTGDG	5	1G4-c50	yes
NTGDR	5	1G4-c50	yes
NTGNS	5	1G4-c50	yes
KLGGQ	5	1G4-c50	yes
KLGDT	5	1G4-c50	yes
KVGST	5	1G4-c50	yes
KTGGL	5	1G4-c50	yes
FLGYG	5	1G4-c50	yes
FLGDD	5	1G4-c50	yes
FLGRG	5	1G4-c50	yes
FVGGQ	5	1G4-c50	yes
FVGGD	5	1G4-c50	yes
FVGDS	5	1G4-c50	yes
FAGQG	5	1G4-c50	yes
FAGGP	5	1G4-c50	yes
FIGAG	5	1G4-c50	yes
FTGSV	5	1G4-c50	yes
FTGSN	5	1G4-c50	yes
FTGQS	5	1G4-c50	yes
FTGQA	5	1G4-c50	yes
FTGAR	5	1G4-c50	yes
FTGGF	5	1G4-c50	yes
FTGGQ	5	1G4-c50	yes
FTGGA	5	1G4-c50	yes
FTGDL	5	1G4-c50	yes
FTGES	5	1G4-c50	yes
SSGGT	5	1G4-c50	yes
SLGSS	5	1G4-c50	yes
SLGSN	5	1G4-c50	yes
SLGAN	5	1G4-c50	yes
SLGGF	5	1G4-c50	yes
SLGNG	5	1G4-c50	yes
SVGQG	5	1G4-c50	yes
SVGAS	5	1G4-c50	yes
SVGAT	5	1G4-c50	yes
SVGGI	5	1G4-c50	yes
SVGNG	5	1G4-c50	yes
SAGGL	5	1G4-c50	yes
SGGGS	5	1G4-c50	yes
SIGSG	5	1G4-c50	yes
SIGLG	5	1G4-c50	yes
SIGAD	5	1G4-c50	yes
SIGDN	5	1G4-c50	yes
STLGG	5	1G4-c50	yes
STGAS	5	1G4-c50	yes
STGGM	5	1G4-c50	yes
WLGRG	5	1G4-c50	yes
WAGGT	5	1G4-c50	yes
WTGAN	5	1G4-c50	yes
WTGGS	5	1G4-c50	yes
YSGST	5	1G4-c50	yes
YSGLL	5	1G4-c50	yes
YLSGS	5	1G4-c50	yes
YLGFN	5	1G4-c50	yes
YLGWG	5	1G4-c50	yes
YLGLQ	5	1G4-c50	yes
YLGQL	5	1G4-c50	yes
YLGQT	5	1G4-c50	yes
YLGAT	5	1G4-c50	yes
YLGDR	5	1G4-c50	yes
YLGDN	5	1G4-c50	yes
YLGTS	5	1G4-c50	yes
YLGTG	5	1G4-c50	yes
YLGNS	5	1G4-c50	yes
YVGSN	5	1G4-c50	yes
YVGLQ	5	1G4-c50	yes
YVGLT	5	1G4-c50	yes
YVGGI	5	1G4-c50	yes
YGGDT	5	1G4-c50	yes
YIGTN	5	1G4-c50	yes
YTGSL	5	1G4-c50	yes
YTGYL	5	1G4-c50	yes
YTGLL	5	1G4-c50	yes
YTGDI	5	1G4-c50	yes
YTGDR	5	1G4-c50	yes
YTGRG	5	1G4-c50	yes
YTGNL	5	1G4-c50	yes
LLGYG	5	1G4-c50	yes
LLGVD	5	1G4-c50	yes
LLGGH	5	1G4-c50	yes
LLGMP	5	1G4-c50	yes
LLGTS	5	1G4-c50	yes
LLGNS	5	1G4-c50	yes
LLGNQ	5	1G4-c50	yes
LLDGS	5	1G4-c50	yes
LLDGM	5	1G4-c50	yes
LVGLG	5	1G4-c50	yes
LVGLT	5	1G4-c50	yes
LVGAA	5	1G4-c50	yes
LVGTS	5	1G4-c50	yes
LAGSG	5	1G4-c50	yes
LAGLG	5	1G4-c50	yes
LAGGE	5	1G4-c50	yes
LGGGS	5	1G4-c50	yes
LISGT	5	1G4-c50	yes
LIGLG	5	1G4-c50	yes
LIGGN	5	1G4-c50	yes
LTGSL	5	1G4-c50	yes
LTGSN	5	1G4-c50	yes
LTGAS	5	1G4-c50	yes
LTGGL	5	1G4-c50	yes
PLGLD	5	1G4-c50	yes
PVGGM	5	1G4-c50	yes
PIGGA	5	1G4-c50	yes
PIGGD	5	1G4-c50	yes
HSGGK	5	1G4-c50	yes
HLGSG	5	1G4-c50	yes
HLGYG	5	1G4-c50	yes
HLGGY	5	1G4-c50	yes
HLGGP	5	1G4-c50	yes
HLGGD	5	1G4-c50	yes
HLGGE	5	1G4-c50	yes
HLGDS	5	1G4-c50	yes
HLGNL	5	1G4-c50	yes
HVGSG	5	1G4-c50	yes
HVGST	5	1G4-c50	yes
HAGGN	5	1G4-c50	yes
HAGNT	5	1G4-c50	yes
HTGGP	5	1G4-c50	yes
HTGRG	5	1G4-c50	yes
QLGAS	5	1G4-c50	yes
QLGAD	5	1G4-c50	yes
QLGDS	5	1G4-c50	yes
QVGSP	5	1G4-c50	yes
QVGAN	5	1G4-c50	yes
QIGAG	5	1G4-c50	yes
QIGGD	5	1G4-c50	yes
QIGGE	5	1G4-c50	yes
QIGGM	5	1G4-c50	yes
QIGGR	5	1G4-c50	yes
QIGNG	5	1G4-c50	yes
QTGGE	5	1G4-c50	yes
VLGST	5	1G4-c50	yes
VIGGK	5	1G4-c50	yes
ALGPN	5	1G4-c50	yes
ALGNR	5	1G4-c50	yes
AVGGP	5	1G4-c50	yes
AVGGM	5	1G4-c50	yes
AIGAA	5	1G4-c50	yes
AIGGM	5	1G4-c50	yes
ATGGI	5	1G4-c50	yes
GFGNT	5	1G4-c50	yes
GLGPT	5	1G4-c50	yes
GVGAP	5	1G4-c50	yes
GVGNG	5	1G4-c50	yes
GIGGS	5	1G4-c50	yes
DLGGL	5	1G4-c50	yes
DVGAG	5	1G4-c50	yes
DISGT	5	1G4-c50	yes
DIGGG	5	1G4-c50	yes
DIGTG	5	1G4-c50	yes
ESGGT	5	1G4-c50	yes
ELGSR	5	1G4-c50	yes
ELGAL	5	1G4-c50	yes
ELGAA	5	1G4-c50	yes
ELGAN	5	1G4-c50	yes
ELGRT	5	1G4-c50	yes
ELGNS	5	1G4-c50	yes
EVGGL	5	1G4-c50	yes
ETGSL	5	1G4-c50	yes
ETGGE	5	1G4-c50	yes
MLGSL	5	1G4-c50	yes
MLGNT	5	1G4-c50	yes
MGGGT	5	1G4-c50	yes
MIGAG	5	1G4-c50	yes
MTGGE	5	1G4-c50	yes
TLGSL	5	1G4-c50	yes
TLGAK	5	1G4-c50	yes
TLGDG	5	1G4-c50	yes
TLGDR	5	1G4-c50	yes
TLGNS	5	1G4-c50	yes
TLGNT	5	1G4-c50	yes
TLGNN	5	1G4-c50	yes
TVGGV	5	1G4-c50	yes
TVGGD	5	1G4-c50	yes
TVGGM	5	1G4-c50	yes
TVGGR	5	1G4-c50	yes
TVGDS	5	1G4-c50	yes
TVGDP	5	1G4-c50	yes
TIGGP	5	1G4-c50	yes
TTGAP	5	1G4-c50	yes
RLGST	5	1G4-c50	yes
RVGGP	5	1G4-c50	yes
RVGGV	5	1G4-c50	yes
RIGGS	5	1G4-c50	yes
RIGGQ	5	1G4-c50	yes
RIGGR	5	1G4-c50	yes
RTGSG	5	1G4-c50	yes
NFGAY	5	1G4-c50	yes
NSGSG	5	1G4-c50	yes
NSGGM	5	1G4-c50	yes
NSGDA	5	1G4-c50	yes
NLSGY	5	1G4-c50	yes
NLSGH	5	1G4-c50	yes
NLGYN	5	1G4-c50	yes
NLGLL	5	1G4-c50	yes
NLGLM	5	1G4-c50	yes
NLGPG	5	1G4-c50	yes
NLGHG	5	1G4-c50	yes
NLGHT	5	1G4-c50	yes
NLGVT	5	1G4-c50	yes
NLGAA	5	1G4-c50	yes
NLGGW	5	1G4-c50	yes
NLGNR	5	1G4-c50	yes
NLGNN	5	1G4-c50	yes
NVSGF	5	1G4-c50	yes
NVGLS	5	1G4-c50	yes
NVGLT	5	1G4-c50	yes
NVGGF	5	1G4-c50	yes
NVGES	5	1G4-c50	yes
NVGEG	5	1G4-c50	yes
NVGTP	5	1G4-c50	yes
NVGRA	5	1G4-c50	yes
NVGKG	5	1G4-c50	yes
NAGSG	5	1G4-c50	yes
NAGLQ	5	1G4-c50	yes
NISGL	5	1G4-c50	yes
NIGGL	5	1G4-c50	yes
NIGGD	5	1G4-c50	yes
NIGDA	5	1G4-c50	yes
NIGNN	5	1G4-c50	yes
NTGFS	5	1G4-c50	yes
NTGSN	5	1G4-c50	yes
NTGLT	5	1G4-c50	yes
NTGAR	5	1G4-c50	yes
KLGST	5	1G4-c50	yes
KLGGR	5	1G4-c50	yes
KVGGS	5	1G4-c50	yes
KVGGR	5	1G4-c50	yes
KVGNT	5	1G4-c50	yes
FSGST	5	1G4-c50	yes
FSGLT	5	1G4-c50	yes
FSGQG	5	1G4-c50	yes
FSGAT	5	1G4-c50	yes
FLSGG	5	1G4-c50	yes
FLGYN	5	1G4-c50	yes
FLGLN	5	1G4-c50	yes
FLGQS	5	1G4-c50	yes
FLGQN	5	1G4-c50	yes
FLGGH	5	1G4-c50	yes
FLGDG	5	1G4-c50	yes
FLGDR	5	1G4-c50	yes
FLGES	5	1G4-c50	yes
FLGRA	5	1G4-c50	yes
FLGNN	5	1G4-c50	yes
FLGKA	5	1G4-c50	yes
FLDGA	5	1G4-c50	yes
FVGAP	5	1G4-c50	yes
FVGNG	5	1G4-c50	yes
FAGSA	5	1G4-c50	yes
FAGYS	5	1G4-c50	yes
FAGAN	5	1G4-c50	yes
FAGGL	5	1G4-c50	yes
FAGGQ	5	1G4-c50	yes
FTGSH	5	1G4-c50	yes
FTGSG	5	1G4-c50	yes
FTGLQ	5	1G4-c50	yes
FTGGM	5	1G4-c50	yes
FTGRS	5	1G4-c50	yes
SLSGG	5	1G4-c50	yes
SLGPT	5	1G4-c50	yes
SLGQG	5	1G4-c50	yes
SLGAS	5	1G4-c50	yes
SLGAR	5	1G4-c50	yes
SLGDN	5	1G4-c50	yes
SLGEG	5	1G4-c50	yes
SLGRG	5	1G4-c50	yes
SVGSR	5	1G4-c50	yes
SVGSN	5	1G4-c50	yes
SVGAD	5	1G4-c50	yes
SVGGA	5	1G4-c50	yes
SVGDN	5	1G4-c50	yes
SVGMG	5	1G4-c50	yes
SIGSP	5	1G4-c50	yes
SIGGV	5	1G4-c50	yes
SIGGE	5	1G4-c50	yes
STGSS	5	1G4-c50	yes
STGQG	5	1G4-c50	yes
STGGP	5	1G4-c50	yes
WLGSG	5	1G4-c50	yes
WLGGP	5	1G4-c50	yes
WLGGQ	5	1G4-c50	yes
WVGNT	5	1G4-c50	yes
WTGGA	5	1G4-c50	yes
YSGAG	5	1G4-c50	yes
YSGAN	5	1G4-c50	yes
YSGGE	5	1G4-c50	yes
YLGSL	5	1G4-c50	yes
YLGSE	5	1G4-c50	yes
YLGYQ	5	1G4-c50	yes
YLGLK	5	1G4-c50	yes
YLGQN	5	1G4-c50	yes
YLGVD	5	1G4-c50	yes
YLGKT	5	1G4-c50	yes
YLGKR	5	1G4-c50	yes
YLDGV	5	1G4-c50	yes
YLDGG	5	1G4-c50	yes
YLNGL	5	1G4-c50	yes
YVGST	5	1G4-c50	yes
YVGAS	5	1G4-c50	yes
YVGAT	5	1G4-c50	yes
YAGAT	5	1G4-c50	yes
YAGGL	5	1G4-c50	yes
YAGDS	5	1G4-c50	yes
YGGSG	5	1G4-c50	yes
YIGLT	5	1G4-c50	yes
YIGGL	5	1G4-c50	yes
YIGGQ	5	1G4-c50	yes
YIGGA	5	1G4-c50	yes
YIGGG	5	1G4-c50	yes
YIGGD	5	1G4-c50	yes
YIGDR	5	1G4-c50	yes
YIGTG	5	1G4-c50	yes
YMGGT	5	1G4-c50	yes
YTGSQ	5	1G4-c50	yes
YTGSN	5	1G4-c50	yes
YTGYS	5	1G4-c50	yes
YTGLT	5	1G4-c50	yes
YTGVG	5	1G4-c50	yes
YTGGA	5	1G4-c50	yes
YTGGK	5	1G4-c50	yes
YTGEG	5	1G4-c50	yes
YTGNR	5	1G4-c50	yes
YNGAG	5	1G4-c50	yes
LSGGA	5	1G4-c50	yes
LSGGG	5	1G4-c50	yes
LLGLD	5	1G4-c50	yes
LLGPS	5	1G4-c50	yes
LLGQS	5	1G4-c50	yes
LLGMD	5	1G4-c50	yes
LLNGH	5	1G4-c50	yes
LVGYR	5	1G4-c50	yes
LVGQT	5	1G4-c50	yes
LVGGQ	5	1G4-c50	yes
LVGGR	5	1G4-c50	yes
LVGGK	5	1G4-c50	yes
LVGEG	5	1G4-c50	yes
LVGNS	5	1G4-c50	yes
LAGST	5	1G4-c50	yes
LAGGA	5	1G4-c50	yes
LGGPS	5	1G4-c50	yes
LGNSG	5	1G4-c50	yes
LISGA	5	1G4-c50	yes
LISGG	5	1G4-c50	yes
LIGYN	5	1G4-c50	yes
LIGQG	5	1G4-c50	yes
LTGQR	5	1G4-c50	yes
LTGAL	5	1G4-c50	yes
LTGAN	5	1G4-c50	yes
LTGGT	5	1G4-c50	yes
LNGGT	5	1G4-c50	yes
PLGSS	5	1G4-c50	yes
PLGSR	5	1G4-c50	yes
PLGAS	5	1G4-c50	yes
PLGAH	5	1G4-c50	yes
PLGGF	5	1G4-c50	yes
PLGGW	5	1G4-c50	yes
PLGGM	5	1G4-c50	yes
PLGDL	5	1G4-c50	yes
PVGQG	5	1G4-c50	yes
PVGDR	5	1G4-c50	yes
HSGST	5	1G4-c50	yes
HSGQG	5	1G4-c50	yes
HSGGT	5	1G4-c50	yes
HSGGN	5	1G4-c50	yes
HLGAG	5	1G4-c50	yes
HLGEG	5	1G4-c50	yes
HLGEN	5	1G4-c50	yes
HVGLT	5	1G4-c50	yes
HGGGT	5	1G4-c50	yes
HTGGQ	5	1G4-c50	yes
HTGDS	5	1G4-c50	yes
HTGTN	5	1G4-c50	yes
QLGAF	5	1G4-c50	yes
QLGAN	5	1G4-c50	yes
QLGGW	5	1G4-c50	yes
QLGNS	5	1G4-c50	yes
QVGSG	5	1G4-c50	yes
QVGST	5	1G4-c50	yes
QIGAT	5	1G4-c50	yes
QIGGP	5	1G4-c50	yes
QIGGT	5	1G4-c50	yes
QTGGT	5	1G4-c50	yes
VLSGA	5	1G4-c50	yes
VLADM	5	1G4-c50	yes
VLGSP	5	1G4-c50	yes
VLGGF	5	1G4-c50	yes
VLGGP	5	1G4-c50	yes
VVGAP	5	1G4-c50	yes
VIGGQ	5	1G4-c50	yes
VTGSP	5	1G4-c50	yes
ASSGL	5	1G4-c50	yes
ALGPS	5	1G4-c50	yes
ALGQG	5	1G4-c50	yes
ALGAA	5	1G4-c50	yes
ALGDN	5	1G4-c50	yes
AVGSD	5	1G4-c50	yes
AVGSM	5	1G4-c50	yes
AVGLA	5	1G4-c50	yes
AVGQS	5	1G4-c50	yes
AVGGQ	5	1G4-c50	yes
AIGAS	5	1G4-c50	yes
AIGGY	5	1G4-c50	yes
AIGGI	5	1G4-c50	yes
AIGGT	5	1G4-c50	yes
ATGGQ	5	1G4-c50	yes
ATGGV	5	1G4-c50	yes
ATGGE	5	1G4-c50	yes
GLGAS	5	1G4-c50	yes
GLGAN	5	1G4-c50	yes
GLGGF	5	1G4-c50	yes
GVGLT	5	1G4-c50	yes
GVGAL	5	1G4-c50	yes
GVGGR	5	1G4-c50	yes
GVGER	5	1G4-c50	yes
GGGRP	5	1G4-c50	yes
GIGGL	5	1G4-c50	yes
GIGGE	5	1G4-c50	yes
GTGGK	5	1G4-c50	yes
DLSGS	5	1G4-c50	yes
DLSGM	5	1G4-c50	yes
DLGQS	5	1G4-c50	yes
DVGLA	5	1G4-c50	yes
DVGLG	5	1G4-c50	yes
DAGNT	5	1G4-c50	yes
ELSGT	5	1G4-c50	yes
ELGSA	5	1G4-c50	yes
ELGST	5	1G4-c50	yes
ELGAR	5	1G4-c50	yes
ELGGM	5	1G4-c50	yes
ELGDL	5	1G4-c50	yes
ELGRA	5	1G4-c50	yes
ELGRR	5	1G4-c50	yes
ELGNA	5	1G4-c50	yes
EVGGQ	5	1G4-c50	yes
EVGGV	5	1G4-c50	yes
EVGGN	5	1G4-c50	yes
EVGRG	5	1G4-c50	yes
EVGRT	5	1G4-c50	yes
EAGGT	5	1G4-c50	yes
EIGAG	5	1G4-c50	yes
ETGGN	5	1G4-c50	yes
IVGGT	5	1G4-c50	yes
IIGGS	5	1G4-c50	yes
MLGSN	5	1G4-c50	yes
MLGLQ	5	1G4-c50	yes
MLGGQ	5	1G4-c50	yes
MLGGE	5	1G4-c50	yes
MVGQT	5	1G4-c50	yes
MMGGG	5	1G4-c50	yes
MTGGD	5	1G4-c50	yes
TLSGV	5	1G4-c50	yes
TLGSS	5	1G4-c50	yes
TLGLR	5	1G4-c50	yes
TLGAN	5	1G4-c50	yes
TLGDA	5	1G4-c50	yes
TLGEG	5	1G4-c50	yes
TVSGG	5	1G4-c50	yes
TVGGK	5	1G4-c50	yes
TIGSN	5	1G4-c50	yes
TIGGY	5	1G4-c50	yes
TIGGA	5	1G4-c50	yes
TIGGN	5	1G4-c50	yes
TTGGA	5	1G4-c50	yes
TTGGE	5	1G4-c50	yes
TTGGM	5	1G4-c50	yes
RLGDS	5	1G4-c50	yes
RLGDT	5	1G4-c50	yes
RLGNT	5	1G4-c50	yes
RVGDI	5	1G4-c50	yes
RTGGL	5	1G4-c50	yes
RTGGA	5	1G4-c50	yes
RTGGR	5	1G4-c50	yes
NFSPG	5	1G4-c50	yes
NSGSL	5	1G4-c50	yes
NSGSD	5	1G4-c50	yes
NSGLG	5	1G4-c50	yes
NSGLN	5	1G4-c50	yes
NSGAQ	5	1G4-c50	yes
NSGGF	5	1G4-c50	yes
NSGGD	5	1G4-c50	yes
NSGET	5	1G4-c50	yes
NLSGI	5	1G4-c50	yes
NLSGN	5	1G4-c50	yes
NLGSY	5	1G4-c50	yes
NLGSQ	5	1G4-c50	yes
NLGYT	5	1G4-c50	yes
NLGPD	5	1G4-c50	yes
NLGQA	5	1G4-c50	yes
NLGAM	5	1G4-c50	yes
NLGDS	5	1G4-c50	yes
NLGNL	5	1G4-c50	yes
NLDGH	5	1G4-c50	yes
NVSGR	5	1G4-c50	yes
NVGSL	5	1G4-c50	yes
NVGSP	5	1G4-c50	yes
NVGSN	5	1G4-c50	yes
NVGYQ	5	1G4-c50	yes
NVGLN	5	1G4-c50	yes
NVGLK	5	1G4-c50	yes
NVGQL	5	1G4-c50	yes
NVGAD	5	1G4-c50	yes
NVGNH	5	1G4-c50	yes
NVGND	5	1G4-c50	yes
NVGNN	5	1G4-c50	yes
NAGSN	5	1G4-c50	yes
NAGYT	5	1G4-c50	yes
NAGQT	5	1G4-c50	yes
NAGAS	5	1G4-c50	yes
NAGAL	5	1G4-c50	yes
NAGAR	5	1G4-c50	yes
NAGET	5	1G4-c50	yes
NAGRS	5	1G4-c50	yes
NAGNA	5	1G4-c50	yes
NIGSD	5	1G4-c50	yes
NIGLS	5	1G4-c50	yes
NIGDG	5	1G4-c50	yes
NIGET	5	1G4-c50	yes
NTGFE	5	1G4-c50	yes
NTGFR	5	1G4-c50	yes
NTGYS	5	1G4-c50	yes
NTGLK	5	1G4-c50	yes
NTGQD	5	1G4-c50	yes
NTGQN	5	1G4-c50	yes
NTGAY	5	1G4-c50	yes
NTGAD	5	1G4-c50	yes
NTGAT	5	1G4-c50	yes
NTGDQ	5	1G4-c50	yes
NTGDT	5	1G4-c50	yes
NTGMD	5	1G4-c50	yes
NTGTL	5	1G4-c50	yes
NTGTA	5	1G4-c50	yes
NTGRS	5	1G4-c50	yes
NTGRG	5	1G4-c50	yes
NTGNP	5	1G4-c50	yes
NTGNV	5	1G4-c50	yes
NTGNN	5	1G4-c50	yes
KLGQG	5	1G4-c50	yes
KLGAG	5	1G4-c50	yes
KLGDK	5	1G4-c50	yes
KLGNG	5	1G4-c50	yes
KVGGA	5	1G4-c50	yes
KVGGN	5	1G4-c50	yes
KIGGG	5	1G4-c50	yes
FSGGE	5	1G4-c50	yes
FYGTL	5	1G4-c50	yes
FLGSL	5	1G4-c50	yes
FLGLL	5	1G4-c50	yes
FLGAN	5	1G4-c50	yes
FLGGW	5	1G4-c50	yes
FLGDA	5	1G4-c50	yes
FLGEA	5	1G4-c50	yes
FLGNS	5	1G4-c50	yes
FLGNA	5	1G4-c50	yes
FLNGT	5	1G4-c50	yes
FQGQL	5	1G4-c50	yes
FVGQA	5	1G4-c50	yes
FVGAA	5	1G4-c50	yes
FVGDL	5	1G4-c50	yes
FVGMS	5	1G4-c50	yes
FVGTR	5	1G4-c50	yes
FVGRF	5	1G4-c50	yes
FAGLG	5	1G4-c50	yes
FAGAL	5	1G4-c50	yes
FAGAD	5	1G4-c50	yes
FAGGE	5	1G4-c50	yes
FAGRG	5	1G4-c50	yes
FGGSS	5	1G4-c50	yes
FIGSS	5	1G4-c50	yes
FIGSQ	5	1G4-c50	yes
FIGAE	5	1G4-c50	yes
FIGGP	5	1G4-c50	yes
FIGDG	5	1G4-c50	yes
FIGEA	5	1G4-c50	yes
FTGSL	5	1G4-c50	yes
FTGAS	5	1G4-c50	yes
FTGAD	5	1G4-c50	yes
FTGGT	5	1G4-c50	yes
FTGRD	5	1G4-c50	yes
FTGNQ	5	1G4-c50	yes
FTGNE	5	1G4-c50	yes
FTGNR	5	1G4-c50	yes
SYGGG	5	1G4-c50	yes
SLSGY	5	1G4-c50	yes
SLGSD	5	1G4-c50	yes
SLGLN	5	1G4-c50	yes
SLGPR	5	1G4-c50	yes
SLGAL	5	1G4-c50	yes
SLGDP	5	1G4-c50	yes
SQGQG	5	1G4-c50	yes
SVGLS	5	1G4-c50	yes
SVGAA	5	1G4-c50	yes
SVGGV	5	1G4-c50	yes
SVGGK	5	1G4-c50	yes
SVGEL	5	1G4-c50	yes
SAPGF	5	1G4-c50	yes
SGTGG	5	1G4-c50	yes
SGRGG	5	1G4-c50	yes
SISGS	5	1G4-c50	yes
SIGAP	5	1G4-c50	yes
SIGGW	5	1G4-c50	yes
SIGGQ	5	1G4-c50	yes
SIGDG	5	1G4-c50	yes
SIGEG	5	1G4-c50	yes
STGST	5	1G4-c50	yes
STGGY	5	1G4-c50	yes
WSPAG	5	1G4-c50	yes
WSGGG	5	1G4-c50	yes
WLGAG	5	1G4-c50	yes
WLGDA	5	1G4-c50	yes
WVGAT	5	1G4-c50	yes
WVGGA	5	1G4-c50	yes
WAGGS	5	1G4-c50	yes
WAGMG	5	1G4-c50	yes
WGDLK	5	1G4-c50	yes
WTGLN	5	1G4-c50	yes
WTGRG	5	1G4-c50	yes
YSGAL	5	1G4-c50	yes
YSGAT	5	1G4-c50	yes
YSGGQ	5	1G4-c50	yes
YSGGR	5	1G4-c50	yes
YSGNN	5	1G4-c50	yes
YLGFF	5	1G4-c50	yes
YLGPT	5	1G4-c50	yes
YLGQQ	5	1G4-c50	yes
YLGQD	5	1G4-c50	yes
YLGVS	5	1G4-c50	yes
YLGVA	5	1G4-c50	yes
YLGGK	5	1G4-c50	yes
YLGDA	5	1G4-c50	yes
YLGEQ	5	1G4-c50	yes
YLGMS	5	1G4-c50	yes
YLGMQ	5	1G4-c50	yes
YLGTD	5	1G4-c50	yes
YLGRL	5	1G4-c50	yes
YLGRN	5	1G4-c50	yes
YLGNQ	5	1G4-c50	yes
YLGND	5	1G4-c50	yes
YLNGY	5	1G4-c50	yes
YLNGI	5	1G4-c50	yes
YVSGW	5	1G4-c50	yes
YVSGT	5	1G4-c50	yes
YVGLD	5	1G4-c50	yes
YVGVG	5	1G4-c50	yes
YVGAR	5	1G4-c50	yes
YVGGR	5	1G4-c50	yes
YVGGN	5	1G4-c50	yes
YVGDR	5	1G4-c50	yes
YVGEG	5	1G4-c50	yes
YVGND	5	1G4-c50	yes
YAGSS	5	1G4-c50	yes
YAGSQ	5	1G4-c50	yes
YAGST	5	1G4-c50	yes
YAGSR	5	1G4-c50	yes
YAGAE	5	1G4-c50	yes
YAGAR	5	1G4-c50	yes
YAGGQ	5	1G4-c50	yes
YAGDP	5	1G4-c50	yes
YAGEG	5	1G4-c50	yes
YAGMA	5	1G4-c50	yes
YAGNG	5	1G4-c50	yes
YAGNK	5	1G4-c50	yes
YGGST	5	1G4-c50	yes
YGGQT	5	1G4-c50	yes
YISGQ	5	1G4-c50	yes
YISGD	5	1G4-c50	yes
YIGFL	5	1G4-c50	yes
YIGAV	5	1G4-c50	yes
YIGGP	5	1G4-c50	yes
YIGGV	5	1G4-c50	yes
YIGGR	5	1G4-c50	yes
YIGDV	5	1G4-c50	yes
YIGRG	5	1G4-c50	yes
YIGRR	5	1G4-c50	yes
YTSGQ	5	1G4-c50	yes
YTGSS	5	1G4-c50	yes
YTGSP	5	1G4-c50	yes
YTGSA	5	1G4-c50	yes
YTGSG	5	1G4-c50	yes
YTGLS	5	1G4-c50	yes
YTGQG	5	1G4-c50	yes
YTGVL	5	1G4-c50	yes
YTGAP	5	1G4-c50	yes
YTGTS	5	1G4-c50	yes
LSGSG	5	1G4-c50	yes
LYGGG	5	1G4-c50	yes
LLSGG	5	1G4-c50	yes
LLGFD	5	1G4-c50	yes
LLGFN	5	1G4-c50	yes
LLGWD	5	1G4-c50	yes
LLGYQ	5	1G4-c50	yes
LLGHT	5	1G4-c50	yes
LLGQE	5	1G4-c50	yes
LLGAY	5	1G4-c50	yes
LLGRS	5	1G4-c50	yes
LLGRE	5	1G4-c50	yes
LVSGS	5	1G4-c50	yes
LVGSP	5	1G4-c50	yes
LVGSE	5	1G4-c50	yes
LVGQS	5	1G4-c50	yes
LVGDR	5	1G4-c50	yes
LVGRA	5	1G4-c50	yes
LVGNR	5	1G4-c50	yes
LAGSS	5	1G4-c50	yes
LAGAS	5	1G4-c50	yes
LAGNG	5	1G4-c50	yes
LEGRT	5	1G4-c50	yes
LISGY	5	1G4-c50	yes
LIGSP	5	1G4-c50	yes
LIGAP	5	1G4-c50	yes
LIGAD	5	1G4-c50	yes
LIGAN	5	1G4-c50	yes
LIGGR	5	1G4-c50	yes
LIGNR	5	1G4-c50	yes
LTGSE	5	1G4-c50	yes
LTGSR	5	1G4-c50	yes
LTGLR	5	1G4-c50	yes
LTGAQ	5	1G4-c50	yes
LTGAR	5	1G4-c50	yes
LTGDI	5	1G4-c50	yes
LTGES	5	1G4-c50	yes
LTGMY	5	1G4-c50	yes
LTGTN	5	1G4-c50	yes
PLGLG	5	1G4-c50	yes
PLGHT	5	1G4-c50	yes
PLGQT	5	1G4-c50	yes
PLGGH	5	1G4-c50	yes
PLGDR	5	1G4-c50	yes
PLGET	5	1G4-c50	yes
PLGRT	5	1G4-c50	yes
PVGST	5	1G4-c50	yes
PVGLN	5	1G4-c50	yes
PVGGH	5	1G4-c50	yes
PAGGT	5	1G4-c50	yes
PIGLG	5	1G4-c50	yes
PTGGR	5	1G4-c50	yes
HSGLL	5	1G4-c50	yes
HSGGD	5	1G4-c50	yes
HLGSS	5	1G4-c50	yes
HLGLI	5	1G4-c50	yes
HLGQN	5	1G4-c50	yes
HLGVG	5	1G4-c50	yes
HLGAQ	5	1G4-c50	yes
HLGAN	5	1G4-c50	yes
HLGGV	5	1G4-c50	yes
HLGGK	5	1G4-c50	yes
HLGES	5	1G4-c50	yes
HLGNG	5	1G4-c50	yes
HVGLL	5	1G4-c50	yes
HVGLG	5	1G4-c50	yes
HVGAT	5	1G4-c50	yes
HVGGA	5	1G4-c50	yes
HVGNS	5	1G4-c50	yes
HAGST	5	1G4-c50	yes
HAGSR	5	1G4-c50	yes
HAGGS	5	1G4-c50	yes
HAGEG	5	1G4-c50	yes
HIGFG	5	1G4-c50	yes
HIGSG	5	1G4-c50	yes
HIGWG	5	1G4-c50	yes
HIGDT	5	1G4-c50	yes
HTGFG	5	1G4-c50	yes
HTGLL	5	1G4-c50	yes
HTGLG	5	1G4-c50	yes
HTGLR	5	1G4-c50	yes
HTGLK	5	1G4-c50	yes
HTGAL	5	1G4-c50	yes
HTGDG	5	1G4-c50	yes
HTGDR	5	1G4-c50	yes
HTGES	5	1G4-c50	yes
HTGNS	5	1G4-c50	yes
QLGSL	5	1G4-c50	yes
QLGSR	5	1G4-c50	yes
QLGGI	5	1G4-c50	yes
QLGRS	5	1G4-c50	yes
QLGNL	5	1G4-c50	yes
QVGSS	5	1G4-c50	yes
QVGSN	5	1G4-c50	yes
QVGLG	5	1G4-c50	yes
QVGLT	5	1G4-c50	yes
QVGGQ	5	1G4-c50	yes
QASAN	5	1G4-c50	yes
QAGGL	5	1G4-c50	yes
QGSTG	5	1G4-c50	yes
QGSRG	5	1G4-c50	yes
QIGAY	5	1G4-c50	yes
QIGGL	5	1G4-c50	yes
QTGAG	5	1G4-c50	yes
QTGAN	5	1G4-c50	yes
QTGGA	5	1G4-c50	yes
QTGGK	5	1G4-c50	yes
VLGAG	5	1G4-c50	yes
VLGGY	5	1G4-c50	yes
VLGDT	5	1G4-c50	yes
VLGEG	5	1G4-c50	yes
VLGNT	5	1G4-c50	yes
VVGDP	5	1G4-c50	yes
VIGGY	5	1G4-c50	yes
ASGPL	5	1G4-c50	yes
ASNDG	5	1G4-c50	yes
ALGFG	5	1G4-c50	yes
ALGLL	5	1G4-c50	yes
ALGLT	5	1G4-c50	yes
ALGLN	5	1G4-c50	yes
ALGPT	5	1G4-c50	yes
ALGHG	5	1G4-c50	yes
ALGAP	5	1G4-c50	yes
ALGTT	5	1G4-c50	yes
ALGRG	5	1G4-c50	yes
AVGSG	5	1G4-c50	yes
AVGLE	5	1G4-c50	yes
AVGGE	5	1G4-c50	yes
AVGNA	5	1G4-c50	yes
AGGQG	5	1G4-c50	yes
AIGSP	5	1G4-c50	yes
AIGST	5	1G4-c50	yes
AIGAT	5	1G4-c50	yes
AIGGP	5	1G4-c50	yes
ATGGF	5	1G4-c50	yes
ATGGK	5	1G4-c50	yes
ATTLN	5	1G4-c50	yes
ANGTG	5	1G4-c50	yes
GLSSG	5	1G4-c50	yes
GLGGK	5	1G4-c50	yes
GLGNG	5	1G4-c50	yes
GVGAR	5	1G4-c50	yes
GVGGI	5	1G4-c50	yes
GVGDP	5	1G4-c50	yes
GVGDT	5	1G4-c50	yes
GGGGQ	5	1G4-c50	yes
GDGGP	5	1G4-c50	yes
GIGAP	5	1G4-c50	yes
GTPLG	5	1G4-c50	yes
GTGGL	5	1G4-c50	yes
GTGGT	5	1G4-c50	yes
GNSMG	5	1G4-c50	yes
DLGSS	5	1G4-c50	yes
[truncated: 14,050 more rows]

## Sheet: Output sequences - 1G4-c53c50
1G4-c53c50 - Sequences obtained from the phage-display screening and MoDec results
Core region CDR3 beta	Length sequence	Template TCR	Kept after MoDec filtering
LTGGG	5	1G4-c53c50	yes
LLGSG	5	1G4-c53c50	yes
LLGGR	5	1G4-c53c50	yes
LVGGG	5	1G4-c53c50	yes
LLGGN	5	1G4-c53c50	yes
ALGGT	5	1G4-c53c50	yes
LLGGG	5	1G4-c53c50	yes
STGGG	5	1G4-c53c50	yes
ALGGL	5	1G4-c53c50	yes
LIGGG	5	1G4-c53c50	yes
ELGGG	5	1G4-c53c50	yes
PLGGT	5	1G4-c53c50	yes
LLGGQ	5	1G4-c53c50	yes
NLGSG	5	1G4-c53c50	yes
SLGGT	5	1G4-c53c50	yes
PLGGL	5	1G4-c53c50	yes
ALGGR	5	1G4-c53c50	yes
LLGLG	5	1G4-c53c50	yes
ALGGG	5	1G4-c53c50	yes
LTGGS	5	1G4-c53c50	yes
NTGGS	5	1G4-c53c50	yes
NLGAG	5	1G4-c53c50	yes
NLGGD	5	1G4-c53c50	yes
GLGGD	5	1G4-c53c50	yes
NLGGG	5	1G4-c53c50	yes
ALGAG	5	1G4-c53c50	yes
LGGGS	5	1G4-c53c50	yes
PVGGG	5	1G4-c53c50	yes
NIGGG	5	1G4-c53c50	yes
SAGGG	5	1G4-c53c50	yes
LVGGS	5	1G4-c53c50	yes
TLGGR	5	1G4-c53c50	yes
TLGGN	5	1G4-c53c50	yes
LLGSS	5	1G4-c53c50	yes
NLGLG	5	1G4-c53c50	yes
QLGGA	5	1G4-c53c50	yes
ALGSG	5	1G4-c53c50	yes
FLGGS	5	1G4-c53c50	yes
NTGSG	5	1G4-c53c50	yes
FTGGG	5	1G4-c53c50	yes
LGGGT	5	1G4-c53c50	yes
RLGGR	5	1G4-c53c50	yes
ELGGT	5	1G4-c53c50	yes
QLGGG	5	1G4-c53c50	yes
LLGST	5	1G4-c53c50	yes
QLGSG	5	1G4-c53c50	yes
LLGGS	5	1G4-c53c50	yes
QTGGG	5	1G4-c53c50	yes
NTGGN	5	1G4-c53c50	yes
NLGNG	5	1G4-c53c50	yes
RLGSG	5	1G4-c53c50	yes
LSGGS	5	1G4-c53c50	yes
NTGAG	5	1G4-c53c50	yes
SLGGR	5	1G4-c53c50	yes
AIGGG	5	1G4-c53c50	yes
LSGGT	5	1G4-c53c50	yes
LLGLS	5	1G4-c53c50	yes
TLGGG	5	1G4-c53c50	yes
LLGGV	5	1G4-c53c50	yes
LGGGG	5	1G4-c53c50	yes
YAGGG	5	1G4-c53c50	yes
VLGGR	5	1G4-c53c50	yes
YVGTD	5	1G4-c53c50	yes
LLGQG	5	1G4-c53c50	yes
ELGGS	5	1G4-c53c50	yes
RLGGD	5	1G4-c53c50	yes
ETGGG	5	1G4-c53c50	yes
QLGAG	5	1G4-c53c50	yes
TVGGG	5	1G4-c53c50	yes
HTGGG	5	1G4-c53c50	yes
NLGGV	5	1G4-c53c50	yes
YLGGL	5	1G4-c53c50	yes
TLGGL	5	1G4-c53c50	yes
YLGGN	5	1G4-c53c50	yes
LVGGN	5	1G4-c53c50	yes
FLGGN	5	1G4-c53c50	yes
FLGGT	5	1G4-c53c50	yes
LLGSD	5	1G4-c53c50	yes
GTGGN	5	1G4-c53c50	yes
YGGGG	5	1G4-c53c50	yes
LLGAT	5	1G4-c53c50	yes
LLGRG	5	1G4-c53c50	yes
QAGGG	5	1G4-c53c50	yes
LLGLR	5	1G4-c53c50	yes
LLGGT	5	1G4-c53c50	yes
ASGGT	5	1G4-c53c50	yes
PIGGG	5	1G4-c53c50	yes
NVGGA	5	1G4-c53c50	yes
SLGGY	5	1G4-c53c50	yes
QLGNG	5	1G4-c53c50	yes
LLGGL	5	1G4-c53c50	yes
NLGGS	5	1G4-c53c50	yes
NTGAS	5	1G4-c53c50	yes
GVGGN	5	1G4-c53c50	yes
NLGLR	5	1G4-c53c50	yes
PAGGG	5	1G4-c53c50	yes
ALGDG	5	1G4-c53c50	yes
AGGGT	5	1G4-c53c50	yes
RLGGN	5	1G4-c53c50	yes
NVGGS	5	1G4-c53c50	yes
LLGGI	5	1G4-c53c50	yes
LLGNT	5	1G4-c53c50	yes
LVGGA	5	1G4-c53c50	yes
LTGSG	5	1G4-c53c50	yes
ALGGS	5	1G4-c53c50	yes
SVGGT	5	1G4-c53c50	yes
STGGA	5	1G4-c53c50	yes
PLGST	5	1G4-c53c50	yes
SVGGS	5	1G4-c53c50	yes
ELGGN	5	1G4-c53c50	yes
FLGGG	5	1G4-c53c50	yes
QLGGD	5	1G4-c53c50	yes
LLGGD	5	1G4-c53c50	yes
LSGGN	5	1G4-c53c50	yes
STGAG	5	1G4-c53c50	yes
ATGGR	5	1G4-c53c50	yes
FLGLG	5	1G4-c53c50	yes
YLGGG	5	1G4-c53c50	yes
VLGGL	5	1G4-c53c50	yes
RAGGG	5	1G4-c53c50	yes
ALGTG	5	1G4-c53c50	yes
AVGGT	5	1G4-c53c50	yes
FLGGR	5	1G4-c53c50	yes
SAGGT	5	1G4-c53c50	yes
ALGAT	5	1G4-c53c50	yes
VLGGS	5	1G4-c53c50	yes
LVGAS	5	1G4-c53c50	yes
LVGGD	5	1G4-c53c50	yes
NVGAG	5	1G4-c53c50	yes
QGGGL	5	1G4-c53c50	yes
ASGGS	5	1G4-c53c50	yes
FGGGG	5	1G4-c53c50	yes
TLGSG	5	1G4-c53c50	yes
QTGGN	5	1G4-c53c50	yes
FTGSR	5	1G4-c53c50	yes
ASGGN	5	1G4-c53c50	yes
ALGSS	5	1G4-c53c50	yes
LGGAG	5	1G4-c53c50	yes
GVGGP	5	1G4-c53c50	yes
NSGGQ	5	1G4-c53c50	yes
NLGSR	5	1G4-c53c50	yes
NVGGG	5	1G4-c53c50	yes
YTGGL	5	1G4-c53c50	yes
LLGGA	5	1G4-c53c50	yes
AVGGR	5	1G4-c53c50	yes
RLGGG	5	1G4-c53c50	yes
NLGGY	5	1G4-c53c50	yes
LAGSG	5	1G4-c53c50	yes
DLGGT	5	1G4-c53c50	yes
SAGGS	5	1G4-c53c50	yes
LLGGF	5	1G4-c53c50	yes
NLGGL	5	1G4-c53c50	yes
LLGGP	5	1G4-c53c50	yes
NVGGL	5	1G4-c53c50	yes
NLGAT	5	1G4-c53c50	yes
FVGGG	5	1G4-c53c50	yes
ATGGT	5	1G4-c53c50	yes
GTGGG	5	1G4-c53c50	yes
TSGGG	5	1G4-c53c50	yes
NLGSS	5	1G4-c53c50	yes
GLGRG	5	1G4-c53c50	yes
SLGDG	5	1G4-c53c50	yes
GVGGQ	5	1G4-c53c50	yes
NTGGG	5	1G4-c53c50	yes
DLGSG	5	1G4-c53c50	yes
NLGGI	5	1G4-c53c50	yes
ELGNG	5	1G4-c53c50	yes
NLGAR	5	1G4-c53c50	yes
PLGGS	5	1G4-c53c50	yes
QGGGG	5	1G4-c53c50	yes
AAGGL	5	1G4-c53c50	yes
GVGGA	5	1G4-c53c50	yes
ELGGD	5	1G4-c53c50	yes
ATGAG	5	1G4-c53c50	yes
LIGGL	5	1G4-c53c50	yes
QLGGT	5	1G4-c53c50	yes
ALGGY	5	1G4-c53c50	yes
AGGGG	5	1G4-c53c50	yes
MLGGT	5	1G4-c53c50	yes
NLGNT	5	1G4-c53c50	yes
QLGGV	5	1G4-c53c50	yes
ALGGF	5	1G4-c53c50	yes
AAGGT	5	1G4-c53c50	yes
DLGLG	5	1G4-c53c50	yes
ELGRG	5	1G4-c53c50	yes
YLGRG	5	1G4-c53c50	yes
LLGAG	5	1G4-c53c50	yes
LAGGG	5	1G4-c53c50	yes
TTGGR	5	1G4-c53c50	yes
NLGLT	5	1G4-c53c50	yes
NLGGR	5	1G4-c53c50	yes
NVGGR	5	1G4-c53c50	yes
ALGGI	5	1G4-c53c50	yes
RLGGP	5	1G4-c53c50	yes
SLGRG	5	1G4-c53c50	yes
LLGPT	5	1G4-c53c50	yes
NGGGN	5	1G4-c53c50	yes
NTGSL	5	1G4-c53c50	yes
NLGGT	5	1G4-c53c50	yes
LAGGT	5	1G4-c53c50	yes
SLGGS	5	1G4-c53c50	yes
NGGGT	5	1G4-c53c50	yes
LLGAD	5	1G4-c53c50	yes
QLGGS	5	1G4-c53c50	yes
QAGGN	5	1G4-c53c50	yes
NAGGL	5	1G4-c53c50	yes
NTGSQ	5	1G4-c53c50	yes
NTGLS	5	1G4-c53c50	yes
LLGNN	5	1G4-c53c50	yes
PLGGP	5	1G4-c53c50	yes
MGGGG	5	1G4-c53c50	yes
FTGLG	5	1G4-c53c50	yes
SVGGG	5	1G4-c53c50	yes
YLGDG	5	1G4-c53c50	yes
NVGGN	5	1G4-c53c50	yes
LAGGR	5	1G4-c53c50	yes
LIGGA	5	1G4-c53c50	yes
GAGGT	5	1G4-c53c50	yes
LSGGG	5	1G4-c53c50	yes
LGGGQ	5	1G4-c53c50	yes
MLGAG	5	1G4-c53c50	yes
RLGTG	5	1G4-c53c50	yes
YTGGP	5	1G4-c53c50	yes
NLGGN	5	1G4-c53c50	yes
NVGYM	5	1G4-c53c50	yes
FSGGG	5	1G4-c53c50	yes
ALGNT	5	1G4-c53c50	yes
NLGTG	5	1G4-c53c50	yes
LLGDT	5	1G4-c53c50	yes
HVGGG	5	1G4-c53c50	yes
DLGTG	5	1G4-c53c50	yes
LLGDN	5	1G4-c53c50	yes
PLGGR	5	1G4-c53c50	yes
NLGGK	5	1G4-c53c50	yes
NLGDT	5	1G4-c53c50	yes
GLGAN	5	1G4-c53c50	yes
EVGGG	5	1G4-c53c50	yes
NAGGA	5	1G4-c53c50	yes
MAGGG	5	1G4-c53c50	yes
HLGGL	5	1G4-c53c50	yes
QVGGG	5	1G4-c53c50	yes
PLGGN	5	1G4-c53c50	yes
LIGNG	5	1G4-c53c50	yes
LTGSS	5	1G4-c53c50	yes
QLGRG	5	1G4-c53c50	yes
ALGSA	5	1G4-c53c50	yes
GLGSN	5	1G4-c53c50	yes
GIGGR	5	1G4-c53c50	yes
RTGGG	5	1G4-c53c50	yes
LAGGL	5	1G4-c53c50	yes
ALGSR	5	1G4-c53c50	yes
NLGSN	5	1G4-c53c50	yes
NLGTR	5	1G4-c53c50	yes
NTGGL	5	1G4-c53c50	yes
FSGGL	5	1G4-c53c50	yes
LLGDG	5	1G4-c53c50	yes
PLGGY	5	1G4-c53c50	yes
TLGAG	5	1G4-c53c50	yes
RTGGP	5	1G4-c53c50	yes
NSGSS	5	1G4-c53c50	yes
SLGST	5	1G4-c53c50	yes
SIGGS	5	1G4-c53c50	yes
QAGGS	5	1G4-c53c50	yes
SLGLS	5	1G4-c53c50	yes
LTGAL	5	1G4-c53c50	yes
ELGGA	5	1G4-c53c50	yes
NVGLG	5	1G4-c53c50	yes
LLGDL	5	1G4-c53c50	yes
GLGDT	5	1G4-c53c50	yes
NLGGF	5	1G4-c53c50	yes
NIGGP	5	1G4-c53c50	yes
ALGSL	5	1G4-c53c50	yes
MVGGG	5	1G4-c53c50	yes
GVGGT	5	1G4-c53c50	yes
ETGGS	5	1G4-c53c50	yes
FTGGL	5	1G4-c53c50	yes
YLGLS	5	1G4-c53c50	yes
NLGLA	5	1G4-c53c50	yes
YLGST	5	1G4-c53c50	yes
LAGLG	5	1G4-c53c50	yes
QVGGA	5	1G4-c53c50	yes
NSGGG	5	1G4-c53c50	yes
NLGLQ	5	1G4-c53c50	yes
YTGLG	5	1G4-c53c50	yes
ALGNS	5	1G4-c53c50	yes
DLGGL	5	1G4-c53c50	yes
RLGSS	5	1G4-c53c50	yes
NAGGD	5	1G4-c53c50	yes
NGGAG	5	1G4-c53c50	yes
SAGGR	5	1G4-c53c50	yes
NLGGA	5	1G4-c53c50	yes
RTGSG	5	1G4-c53c50	yes
SAGGL	5	1G4-c53c50	yes
LVGNG	5	1G4-c53c50	yes
LIGGD	5	1G4-c53c50	yes
LTGGE	5	1G4-c53c50	yes
PLGAR	5	1G4-c53c50	yes
PLGGE	5	1G4-c53c50	yes
QGGGS	5	1G4-c53c50	yes
ALGSN	5	1G4-c53c50	yes
RSGGT	5	1G4-c53c50	yes
RLGGS	5	1G4-c53c50	yes
SIGSG	5	1G4-c53c50	yes
LLGDD	5	1G4-c53c50	yes
LLGDR	5	1G4-c53c50	yes
QTGGD	5	1G4-c53c50	yes
ATGGG	5	1G4-c53c50	yes
MGGGT	5	1G4-c53c50	yes
NTGSP	5	1G4-c53c50	yes
YLGEG	5	1G4-c53c50	yes
LTGGR	5	1G4-c53c50	yes
QSGGS	5	1G4-c53c50	yes
MLGGN	5	1G4-c53c50	yes
NSGGA	5	1G4-c53c50	yes
NTGGI	5	1G4-c53c50	yes
FTGGP	5	1G4-c53c50	yes
SLGGL	5	1G4-c53c50	yes
LLGSP	5	1G4-c53c50	yes
LTGAR	5	1G4-c53c50	yes
QLGST	5	1G4-c53c50	yes
QTGGR	5	1G4-c53c50	yes
VLGGN	5	1G4-c53c50	yes
SLGSN	5	1G4-c53c50	yes
YLGSD	5	1G4-c53c50	yes
YVGGT	5	1G4-c53c50	yes
TLGGY	5	1G4-c53c50	yes
ALGDT	5	1G4-c53c50	yes
MLGLG	5	1G4-c53c50	yes
NVGGP	5	1G4-c53c50	yes
SVGGQ	5	1G4-c53c50	yes
WLGGS	5	1G4-c53c50	yes
LLGNG	5	1G4-c53c50	yes
LAGAG	5	1G4-c53c50	yes
PLGLT	5	1G4-c53c50	yes
TSGGL	5	1G4-c53c50	yes
NTGLN	5	1G4-c53c50	yes
FLGST	5	1G4-c53c50	yes
SLGGN	5	1G4-c53c50	yes
QVGGN	5	1G4-c53c50	yes
GLGNN	5	1G4-c53c50	yes
DLGGR	5	1G4-c53c50	yes
LTGGM	5	1G4-c53c50	yes
QLGGY	5	1G4-c53c50	yes
MLGGD	5	1G4-c53c50	yes
RLGGF	5	1G4-c53c50	yes
RVGGT	5	1G4-c53c50	yes
NLGFG	5	1G4-c53c50	yes
SLGGA	5	1G4-c53c50	yes
LLGFG	5	1G4-c53c50	yes
LVGST	5	1G4-c53c50	yes
LIGLG	5	1G4-c53c50	yes
PLGDT	5	1G4-c53c50	yes
YLGGS	5	1G4-c53c50	yes
LGGLR	5	1G4-c53c50	yes
HLGGT	5	1G4-c53c50	yes
ESGGT	5	1G4-c53c50	yes
ELGGR	5	1G4-c53c50	yes
TLGGE	5	1G4-c53c50	yes
NLGPG	5	1G4-c53c50	yes
YTGGG	5	1G4-c53c50	yes
LTGLG	5	1G4-c53c50	yes
MTGGA	5	1G4-c53c50	yes
NLGDL	5	1G4-c53c50	yes
YTGGN	5	1G4-c53c50	yes
LGGSR	5	1G4-c53c50	yes
QVGGD	5	1G4-c53c50	yes
ALGPS	5	1G4-c53c50	yes
NSGGT	5	1G4-c53c50	yes
NAGGG	5	1G4-c53c50	yes
LAGGD	5	1G4-c53c50	yes
LNGGT	5	1G4-c53c50	yes
PLGAT	5	1G4-c53c50	yes
QLGSS	5	1G4-c53c50	yes
ALGGN	5	1G4-c53c50	yes
MTGGN	5	1G4-c53c50	yes
TLGGF	5	1G4-c53c50	yes
NGGGA	5	1G4-c53c50	yes
FLGNT	5	1G4-c53c50	yes
SIGGA	5	1G4-c53c50	yes
SIGGT	5	1G4-c53c50	yes
LLGMG	5	1G4-c53c50	yes
PVGGQ	5	1G4-c53c50	yes
AIGGS	5	1G4-c53c50	yes
TLGGT	5	1G4-c53c50	yes
NLGGQ	5	1G4-c53c50	yes
NLGRS	5	1G4-c53c50	yes
FLGSS	5	1G4-c53c50	yes
FLGSA	5	1G4-c53c50	yes
SLGLN	5	1G4-c53c50	yes
SLGAG	5	1G4-c53c50	yes
YSGGA	5	1G4-c53c50	yes
LLGEN	5	1G4-c53c50	yes
PLGAN	5	1G4-c53c50	yes
AGGGS	5	1G4-c53c50	yes
GLGLA	5	1G4-c53c50	yes
GLGDR	5	1G4-c53c50	yes
GVGNG	5	1G4-c53c50	yes
GTGSG	5	1G4-c53c50	yes
ILGGT	5	1G4-c53c50	yes
NTGRS	5	1G4-c53c50	yes
KVGGG	5	1G4-c53c50	yes
SIGGG	5	1G4-c53c50	yes
LVGDG	5	1G4-c53c50	yes
LTGAD	5	1G4-c53c50	yes
PTGAN	5	1G4-c53c50	yes
HGGGS	5	1G4-c53c50	yes
ASGGD	5	1G4-c53c50	yes
GTGGS	5	1G4-c53c50	yes
TAGGT	5	1G4-c53c50	yes
RAGGT	5	1G4-c53c50	yes
NLGPS	5	1G4-c53c50	yes
NLGQT	5	1G4-c53c50	yes
NGGSG	5	1G4-c53c50	yes
FTGSD	5	1G4-c53c50	yes
STGSP	5	1G4-c53c50	yes
LIGDG	5	1G4-c53c50	yes
LTGGI	5	1G4-c53c50	yes
PLGGA	5	1G4-c53c50	yes
AAGGQ	5	1G4-c53c50	yes
GLGGK	5	1G4-c53c50	yes
GIGGD	5	1G4-c53c50	yes
MLGGP	5	1G4-c53c50	yes
TLGGS	5	1G4-c53c50	yes
YVGLG	5	1G4-c53c50	yes
QLGGN	5	1G4-c53c50	yes
GLGSL	5	1G4-c53c50	yes
GTGGA	5	1G4-c53c50	yes
MLGGG	5	1G4-c53c50	yes
NVGDG	5	1G4-c53c50	yes
NTGGY	5	1G4-c53c50	yes
LTGGD	5	1G4-c53c50	yes
PLGSR	5	1G4-c53c50	yes
PVGGA	5	1G4-c53c50	yes
GLGNS	5	1G4-c53c50	yes
NSGAT	5	1G4-c53c50	yes
NTGGE	5	1G4-c53c50	yes
FLGSG	5	1G4-c53c50	yes
YLGLL	5	1G4-c53c50	yes
LLGTD	5	1G4-c53c50	yes
LAGDG	5	1G4-c53c50	yes
VTGGL	5	1G4-c53c50	yes
GLGLG	5	1G4-c53c50	yes
RLGGE	5	1G4-c53c50	yes
RVGGL	5	1G4-c53c50	yes
NSGGS	5	1G4-c53c50	yes
LLGHG	5	1G4-c53c50	yes
LVGLS	5	1G4-c53c50	yes
QVGAG	5	1G4-c53c50	yes
VLGGG	5	1G4-c53c50	yes
GTGAN	5	1G4-c53c50	yes
TLGST	5	1G4-c53c50	yes
RLGGT	5	1G4-c53c50	yes
LVGQG	5	1G4-c53c50	yes
LGGAN	5	1G4-c53c50	yes
LIGAT	5	1G4-c53c50	yes
LTGSR	5	1G4-c53c50	yes
HLGGG	5	1G4-c53c50	yes
QTGSD	5	1G4-c53c50	yes
ALGGA	5	1G4-c53c50	yes
GLGTN	5	1G4-c53c50	yes
NSGLG	5	1G4-c53c50	yes
NTGLQ	5	1G4-c53c50	yes
LVGSS	5	1G4-c53c50	yes
PSGGR	5	1G4-c53c50	yes
HGGGN	5	1G4-c53c50	yes
QSGGL	5	1G4-c53c50	yes
QLGGL	5	1G4-c53c50	yes
GLGMG	5	1G4-c53c50	yes
FLGDS	5	1G4-c53c50	yes
FLGEG	5	1G4-c53c50	yes
SLGSL	5	1G4-c53c50	yes
SLGSG	5	1G4-c53c50	yes
STGAA	5	1G4-c53c50	yes
WLGGG	5	1G4-c53c50	yes
LLGAS	5	1G4-c53c50	yes
LLGND	5	1G4-c53c50	yes
LVGGP	5	1G4-c53c50	yes
PAGGT	5	1G4-c53c50	yes
QSGGG	5	1G4-c53c50	yes
QVGGS	5	1G4-c53c50	yes
VLGGV	5	1G4-c53c50	yes
ALGLS	5	1G4-c53c50	yes
AAGGG	5	1G4-c53c50	yes
ESGGR	5	1G4-c53c50	yes
MLGSS	5	1G4-c53c50	yes
NSGSR	5	1G4-c53c50	yes
NLGRN	5	1G4-c53c50	yes
FGGGT	5	1G4-c53c50	yes
PVGSG	5	1G4-c53c50	yes
ALGGQ	5	1G4-c53c50	yes
ALGDN	5	1G4-c53c50	yes
ALGNL	5	1G4-c53c50	yes
TLGSR	5	1G4-c53c50	yes
NLGRT	5	1G4-c53c50	yes
FLGLR	5	1G4-c53c50	yes
FGGLG	5	1G4-c53c50	yes
SGGGS	5	1G4-c53c50	yes
WLGSG	5	1G4-c53c50	yes
YGGGN	5	1G4-c53c50	yes
LLGSE	5	1G4-c53c50	yes
HGGGD	5	1G4-c53c50	yes
VTGGA	5	1G4-c53c50	yes
ALGLN	5	1G4-c53c50	yes
MIGGG	5	1G4-c53c50	yes
TLGPS	5	1G4-c53c50	yes
NLGVG	5	1G4-c53c50	yes
NLGDR	5	1G4-c53c50	yes
YLGSS	5	1G4-c53c50	yes
YLGGY	5	1G4-c53c50	yes
YGGGT	5	1G4-c53c50	yes
LTGLS	5	1G4-c53c50	yes
ATGLL	5	1G4-c53c50	yes
DTGGL	5	1G4-c53c50	yes
RLGEG	5	1G4-c53c50	yes
NAGLG	5	1G4-c53c50	yes
NIGNG	5	1G4-c53c50	yes
YVGGL	5	1G4-c53c50	yes
LLGGE	5	1G4-c53c50	yes
ALGAD	5	1G4-c53c50	yes
ELGNQ	5	1G4-c53c50	yes
EVGGR	5	1G4-c53c50	yes
TAGGN	5	1G4-c53c50	yes
SLGLG	5	1G4-c53c50	yes
STGSS	5	1G4-c53c50	yes
LGGSG	5	1G4-c53c50	yes
LTGNL	5	1G4-c53c50	yes
HLGGA	5	1G4-c53c50	yes
AGGGL	5	1G4-c53c50	yes
GVGAS	5	1G4-c53c50	yes
TLGGP	5	1G4-c53c50	yes
TLGNS	5	1G4-c53c50	yes
RLGGL	5	1G4-c53c50	yes
NSGGN	5	1G4-c53c50	yes
NAGSS	5	1G4-c53c50	yes
NAGGP	5	1G4-c53c50	yes
SLGSS	5	1G4-c53c50	yes
YLGGV	5	1G4-c53c50	yes
YLGGA	5	1G4-c53c50	yes
YLGNS	5	1G4-c53c50	yes
LLGSN	5	1G4-c53c50	yes
LLGYN	5	1G4-c53c50	yes
LLGET	5	1G4-c53c50	yes
LLGER	5	1G4-c53c50	yes
LGGGN	5	1G4-c53c50	yes
PIGGN	5	1G4-c53c50	yes
ALGGP	5	1G4-c53c50	yes
GLGTR	5	1G4-c53c50	yes
NSGRG	5	1G4-c53c50	yes
NVGSG	5	1G4-c53c50	yes
FTGSS	5	1G4-c53c50	yes
SSGGA	5	1G4-c53c50	yes
SLGSD	5	1G4-c53c50	yes
STGGE	5	1G4-c53c50	yes
WVGGG	5	1G4-c53c50	yes
YGGLG	5	1G4-c53c50	yes
LLGPS	5	1G4-c53c50	yes
LAGGV	5	1G4-c53c50	yes
QLGGR	5	1G4-c53c50	yes
QNGGG	5	1G4-c53c50	yes
AAGGA	5	1G4-c53c50	yes
GTGAR	5	1G4-c53c50	yes
EAGGS	5	1G4-c53c50	yes
TVGSG	5	1G4-c53c50	yes
NVGGY	5	1G4-c53c50	yes
NAGGS	5	1G4-c53c50	yes
NTGEG	5	1G4-c53c50	yes
SLGGM	5	1G4-c53c50	yes
STGGS	5	1G4-c53c50	yes
YSGSG	5	1G4-c53c50	yes
YLGLG	5	1G4-c53c50	yes
LLGQN	5	1G4-c53c50	yes
LLGNQ	5	1G4-c53c50	yes
LAGGQ	5	1G4-c53c50	yes
LTGGN	5	1G4-c53c50	yes
PIGGS	5	1G4-c53c50	yes
QLGSN	5	1G4-c53c50	yes
GLGNG	5	1G4-c53c50	yes
GVGAP	5	1G4-c53c50	yes
MTGGR	5	1G4-c53c50	yes
TLGDS	5	1G4-c53c50	yes
RLGSA	5	1G4-c53c50	yes
NSGNT	5	1G4-c53c50	yes
NLGYS	5	1G4-c53c50	yes
NIGGQ	5	1G4-c53c50	yes
NTGAQ	5	1G4-c53c50	yes
NTGGR	5	1G4-c53c50	yes
KLGGL	5	1G4-c53c50	yes
FGGAG	5	1G4-c53c50	yes
SLGYG	5	1G4-c53c50	yes
SLGTA	5	1G4-c53c50	yes
SLGNS	5	1G4-c53c50	yes
YSGGD	5	1G4-c53c50	yes
LNGGD	5	1G4-c53c50	yes
PLGDR	5	1G4-c53c50	yes
ATGSG	5	1G4-c53c50	yes
MAGGS	5	1G4-c53c50	yes
NSGGI	5	1G4-c53c50	yes
NAGGT	5	1G4-c53c50	yes
SLGQS	5	1G4-c53c50	yes
SLGGE	5	1G4-c53c50	yes
SLGRS	5	1G4-c53c50	yes
WIGGG	5	1G4-c53c50	yes
YLGSN	5	1G4-c53c50	yes
YAGQG	5	1G4-c53c50	yes
LGGLT	5	1G4-c53c50	yes
PLGLS	5	1G4-c53c50	yes
PIGGR	5	1G4-c53c50	yes
QLGAD	5	1G4-c53c50	yes
QLGTG	5	1G4-c53c50	yes
GIGGQ	5	1G4-c53c50	yes
EIGGG	5	1G4-c53c50	yes
RLGAG	5	1G4-c53c50	yes
NLGES	5	1G4-c53c50	yes
NVGAN	5	1G4-c53c50	yes
NGGLS	5	1G4-c53c50	yes
NTGGP	5	1G4-c53c50	yes
FSGLG	5	1G4-c53c50	yes
FLGQT	5	1G4-c53c50	yes
SSGGQ	5	1G4-c53c50	yes
SLGAA	5	1G4-c53c50	yes
STGGH	5	1G4-c53c50	yes
LVGDS	5	1G4-c53c50	yes
PLGPT	5	1G4-c53c50	yes
PLGGD	5	1G4-c53c50	yes
AIGSG	5	1G4-c53c50	yes
ATGGL	5	1G4-c53c50	yes
NSGTG	5	1G4-c53c50	yes
NLGDQ	5	1G4-c53c50	yes
NTGSD	5	1G4-c53c50	yes
NTGLA	5	1G4-c53c50	yes
NTGGF	5	1G4-c53c50	yes
NTGDQ	5	1G4-c53c50	yes
NTGDN	5	1G4-c53c50	yes
FSGSG	5	1G4-c53c50	yes
SLGDA	5	1G4-c53c50	yes
GSGGR	5	1G4-c53c50	yes
GVGTS	5	1G4-c53c50	yes
TLGGI	5	1G4-c53c50	yes
TTGGP	5	1G4-c53c50	yes
NSGLT	5	1G4-c53c50	yes
FVGAG	5	1G4-c53c50	yes
SLGGQ	5	1G4-c53c50	yes
SLGGD	5	1G4-c53c50	yes
SVGGD	5	1G4-c53c50	yes
WLGGR	5	1G4-c53c50	yes
YLGSG	5	1G4-c53c50	yes
LVGSN	5	1G4-c53c50	yes
QLGLT	5	1G4-c53c50	yes
QAGSG	5	1G4-c53c50	yes
RSGGN	5	1G4-c53c50	yes
RVGGR	5	1G4-c53c50	yes
NLGQS	5	1G4-c53c50	yes
NGGAL	5	1G4-c53c50	yes
SLGLD	5	1G4-c53c50	yes
YLGYG	5	1G4-c53c50	yes
YLGLR	5	1G4-c53c50	yes
YLGDS	5	1G4-c53c50	yes
LLGSR	5	1G4-c53c50	yes
LLGYT	5	1G4-c53c50	yes
LVGSQ	5	1G4-c53c50	yes
LTGQG	5	1G4-c53c50	yes
QTGNL	5	1G4-c53c50	yes
VLGDA	5	1G4-c53c50	yes
AIGGA	5	1G4-c53c50	yes
GAGGS	5	1G4-c53c50	yes
DLGST	5	1G4-c53c50	yes
MGGGN	5	1G4-c53c50	yes
RLGTS	5	1G4-c53c50	yes
RVGGG	5	1G4-c53c50	yes
RAGSG	5	1G4-c53c50	yes
RAGGN	5	1G4-c53c50	yes
NLGDG	5	1G4-c53c50	yes
NGGLL	5	1G4-c53c50	yes
SLGSR	5	1G4-c53c50	yes
SAGDQ	5	1G4-c53c50	yes
SAGNG	5	1G4-c53c50	yes
WLGGL	5	1G4-c53c50	yes
YLGFG	5	1G4-c53c50	yes
YAGSG	5	1G4-c53c50	yes
PIGGL	5	1G4-c53c50	yes
AVGGG	5	1G4-c53c50	yes
ATGGS	5	1G4-c53c50	yes
ATGGV	5	1G4-c53c50	yes
GVGAN	5	1G4-c53c50	yes
ELGNA	5	1G4-c53c50	yes
NTGGQ	5	1G4-c53c50	yes
NTGRR	5	1G4-c53c50	yes
NTGNV	5	1G4-c53c50	yes
FAGQG	5	1G4-c53c50	yes
FIGSG	5	1G4-c53c50	yes
SSGGT	5	1G4-c53c50	yes
SLGPN	5	1G4-c53c50	yes
SIGLG	5	1G4-c53c50	yes
YAGAG	5	1G4-c53c50	yes
LLGPR	5	1G4-c53c50	yes
LLGHT	5	1G4-c53c50	yes
LLGAL	5	1G4-c53c50	yes
LGGGR	5	1G4-c53c50	yes
PIGGQ	5	1G4-c53c50	yes
HSGGL	5	1G4-c53c50	yes
ATGDG	5	1G4-c53c50	yes
GVGAD	5	1G4-c53c50	yes
GVGGS	5	1G4-c53c50	yes
DLGQG	5	1G4-c53c50	yes
EAGGT	5	1G4-c53c50	yes
NLGNR	5	1G4-c53c50	yes
KLGAG	5	1G4-c53c50	yes
FLGAR	5	1G4-c53c50	yes
FAGGG	5	1G4-c53c50	yes
SLGTS	5	1G4-c53c50	yes
LSGSS	5	1G4-c53c50	yes
LLGYS	5	1G4-c53c50	yes
LGGAT	5	1G4-c53c50	yes
PVGGM	5	1G4-c53c50	yes
HLGNG	5	1G4-c53c50	yes
QGGGT	5	1G4-c53c50	yes
ALGLG	5	1G4-c53c50	yes
ALGGV	5	1G4-c53c50	yes
GLGTA	5	1G4-c53c50	yes
GVGEG	5	1G4-c53c50	yes
DLGPT	5	1G4-c53c50	yes
DLGAT	5	1G4-c53c50	yes
ELGGL	5	1G4-c53c50	yes
TLGAD	5	1G4-c53c50	yes
RLGPT	5	1G4-c53c50	yes
RLGAP	5	1G4-c53c50	yes
RVGGD	5	1G4-c53c50	yes
NSGQG	5	1G4-c53c50	yes
NLGDA	5	1G4-c53c50	yes
NLGRG	5	1G4-c53c50	yes
NVGSS	5	1G4-c53c50	yes
FSGAT	5	1G4-c53c50	yes
FLGMG	5	1G4-c53c50	yes
YAGLT	5	1G4-c53c50	yes
LLGTG	5	1G4-c53c50	yes
LVGGT	5	1G4-c53c50	yes
PLGSD	5	1G4-c53c50	yes
PLGGQ	5	1G4-c53c50	yes
HLGGV	5	1G4-c53c50	yes
GLGYP	5	1G4-c53c50	yes
DLGGS	5	1G4-c53c50	yes
RLGPS	5	1G4-c53c50	yes
NAGNS	5	1G4-c53c50	yes
NGGSA	5	1G4-c53c50	yes
NGGAT	5	1G4-c53c50	yes
NTGSV	5	1G4-c53c50	yes
KLGGG	5	1G4-c53c50	yes
KLGGT	5	1G4-c53c50	yes
KIGGG	5	1G4-c53c50	yes
FLGGA	5	1G4-c53c50	yes
SLGLT	5	1G4-c53c50	yes
YLGAR	5	1G4-c53c50	yes
YVGGD	5	1G4-c53c50	yes
YAGGT	5	1G4-c53c50	yes
LLGGH	5	1G4-c53c50	yes
LLGNS	5	1G4-c53c50	yes
LVGDT	5	1G4-c53c50	yes
LVGRG	5	1G4-c53c50	yes
LGGLS	5	1G4-c53c50	yes
LGGAS	5	1G4-c53c50	yes
HIGGG	5	1G4-c53c50	yes
QLGGM	5	1G4-c53c50	yes
ATGAL	5	1G4-c53c50	yes
GLGGR	5	1G4-c53c50	yes
GLGTG	5	1G4-c53c50	yes
GVGAR	5	1G4-c53c50	yes
GTGGL	5	1G4-c53c50	yes
ELGGI	5	1G4-c53c50	yes
ELGTG	5	1G4-c53c50	yes
EAGGA	5	1G4-c53c50	yes
NSGSN	5	1G4-c53c50	yes
NLGAS	5	1G4-c53c50	yes
NNGGS	5	1G4-c53c50	yes
KLGGS	5	1G4-c53c50	yes
FNGGG	5	1G4-c53c50	yes
SSGGN	5	1G4-c53c50	yes
SLGSP	5	1G4-c53c50	yes
SLGNT	5	1G4-c53c50	yes
WTGGS	5	1G4-c53c50	yes
YTGSA	5	1G4-c53c50	yes
LVGQR	5	1G4-c53c50	yes
LGGGL	5	1G4-c53c50	yes
HTGGA	5	1G4-c53c50	yes
ALGNA	5	1G4-c53c50	yes
GSGTG	5	1G4-c53c50	yes
GTGGR	5	1G4-c53c50	yes
TVGGQ	5	1G4-c53c50	yes
RIGGG	5	1G4-c53c50	yes
NLGTT	5	1G4-c53c50	yes
FLGLA	5	1G4-c53c50	yes
FLGAG	5	1G4-c53c50	yes
FLGDT	5	1G4-c53c50	yes
FLGRT	5	1G4-c53c50	yes
FTGLQ	5	1G4-c53c50	yes
FTGGS	5	1G4-c53c50	yes
SIGGD	5	1G4-c53c50	yes
SIGGN	5	1G4-c53c50	yes
YLGAG	5	1G4-c53c50	yes
YLGGR	5	1G4-c53c50	yes
YGGNG	5	1G4-c53c50	yes
LLGAN	5	1G4-c53c50	yes
LVGSA	5	1G4-c53c50	yes
LVGSG	5	1G4-c53c50	yes
LAGQG	5	1G4-c53c50	yes
HLGNT	5	1G4-c53c50	yes
ALGLQ	5	1G4-c53c50	yes
AVGDG	5	1G4-c53c50	yes
GLGGF	5	1G4-c53c50	yes
GTGGD	5	1G4-c53c50	yes
ELGAL	5	1G4-c53c50	yes
RVGGN	5	1G4-c53c50	yes
RIGSG	5	1G4-c53c50	yes
NVGLS	5	1G4-c53c50	yes
NAGNT	5	1G4-c53c50	yes
NGGGP	5	1G4-c53c50	yes
NGGGG	5	1G4-c53c50	yes
YLGQS	5	1G4-c53c50	yes
YLGNN	5	1G4-c53c50	yes
YTGTS	5	1G4-c53c50	yes
LLGLE	5	1G4-c53c50	yes
LVGGR	5	1G4-c53c50	yes
QLGNN	5	1G4-c53c50	yes
ALGLP	5	1G4-c53c50	yes
ALGGD	5	1G4-c53c50	yes
ALGNN	5	1G4-c53c50	yes
AIGGL	5	1G4-c53c50	yes
ATGQA	5	1G4-c53c50	yes
EVGHN	5	1G4-c53c50	yes
EGGGS	5	1G4-c53c50	yes
ILGGN	5	1G4-c53c50	yes
MLGGS	5	1G4-c53c50	yes
RTGGT	5	1G4-c53c50	yes
NSGDS	5	1G4-c53c50	yes
NAGLT	5	1G4-c53c50	yes
KLGSG	5	1G4-c53c50	yes
SVGSP	5	1G4-c53c50	yes
LLGSH	5	1G4-c53c50	yes
LLGPN	5	1G4-c53c50	yes
LVGLR	5	1G4-c53c50	yes
LGGGY	5	1G4-c53c50	yes
LTGAG	5	1G4-c53c50	yes
PTGSN	5	1G4-c53c50	yes
GVGTR	5	1G4-c53c50	yes
ELGGM	5	1G4-c53c50	yes
ELGGK	5	1G4-c53c50	yes
MLGGV	5	1G4-c53c50	yes
RGGGT	5	1G4-c53c50	yes
NLGTN	5	1G4-c53c50	yes
NVGLL	5	1G4-c53c50	yes
NVGGM	5	1G4-c53c50	yes
NVGGT	5	1G4-c53c50	yes
NTGGA	5	1G4-c53c50	yes
FSGLS	5	1G4-c53c50	yes
FLGQL	5	1G4-c53c50	yes
SLGPD	5	1G4-c53c50	yes
SLGAP	5	1G4-c53c50	yes
SLGNG	5	1G4-c53c50	yes
SVGTG	5	1G4-c53c50	yes
SVGNG	5	1G4-c53c50	yes
SAGSS	5	1G4-c53c50	yes
YSGGT	5	1G4-c53c50	yes
LSGAT	5	1G4-c53c50	yes
LVGTS	5	1G4-c53c50	yes
HLGLN	5	1G4-c53c50	yes
HIGGD	5	1G4-c53c50	yes
QLGGP	5	1G4-c53c50	yes
ALGAA	5	1G4-c53c50	yes
ATGLR	5	1G4-c53c50	yes
GTGLR	5	1G4-c53c50	yes
TLGEG	5	1G4-c53c50	yes
RLGSD	5	1G4-c53c50	yes
RLGGI	5	1G4-c53c50	yes
RIGAG	5	1G4-c53c50	yes
NQGGG	5	1G4-c53c50	yes
NVGST	5	1G4-c53c50	yes
NAGAG	5	1G4-c53c50	yes
NIGGT	5	1G4-c53c50	yes
SLGAD	5	1G4-c53c50	yes
WAGGG	5	1G4-c53c50	yes
YLGGT	5	1G4-c53c50	yes
LSGSD	5	1G4-c53c50	yes
LLGDS	5	1G4-c53c50	yes
LLGRS	5	1G4-c53c50	yes
LGGSL	5	1G4-c53c50	yes
LGGGP	5	1G4-c53c50	yes
LTGLL	5	1G4-c53c50	yes
HLGLT	5	1G4-c53c50	yes
GLGEN	5	1G4-c53c50	yes
GTGSL	5	1G4-c53c50	yes
GTGNQ	5	1G4-c53c50	yes
DIGGS	5	1G4-c53c50	yes
MLGGY	5	1G4-c53c50	yes
TLGLN	5	1G4-c53c50	yes
TLGPT	5	1G4-c53c50	yes
NSGGE	5	1G4-c53c50	yes
NSGNS	5	1G4-c53c50	yes
NVGGE	5	1G4-c53c50	yes
NAGLQ	5	1G4-c53c50	yes
NAGGE	5	1G4-c53c50	yes
FSGNS	5	1G4-c53c50	yes
STGNR	5	1G4-c53c50	yes
YSGAN	5	1G4-c53c50	yes
YLGAD	5	1G4-c53c50	yes
YTGLQ	5	1G4-c53c50	yes
PVGGP	5	1G4-c53c50	yes
HAGLN	5	1G4-c53c50	yes
QSGGP	5	1G4-c53c50	yes
QLGAL	5	1G4-c53c50	yes
VLGGT	5	1G4-c53c50	yes
VAGGL	5	1G4-c53c50	yes
ALGSE	5	1G4-c53c50	yes
ALGTN	5	1G4-c53c50	yes
AVGQG	5	1G4-c53c50	yes
ILGGD	5	1G4-c53c50	yes
RLGGA	5	1G4-c53c50	yes
NLGLS	5	1G4-c53c50	yes
NAGRT	5	1G4-c53c50	yes
NGGLT	5	1G4-c53c50	yes
SIGAS	5	1G4-c53c50	yes
WLGDG	5	1G4-c53c50	yes
YTGNL	5	1G4-c53c50	yes
LLGFT	5	1G4-c53c50	yes
LVGLT	5	1G4-c53c50	yes
LVGGK	5	1G4-c53c50	yes
LIGGS	5	1G4-c53c50	yes
LTGTL	5	1G4-c53c50	yes
PLGLD	5	1G4-c53c50	yes
PLGGW	5	1G4-c53c50	yes
HVGGS	5	1G4-c53c50	yes
HGGGL	5	1G4-c53c50	yes
QIGAG	5	1G4-c53c50	yes
QNGGT	5	1G4-c53c50	yes
ALGAS	5	1G4-c53c50	yes
AIGQG	5	1G4-c53c50	yes
ATGNA	5	1G4-c53c50	yes
GLGSS	5	1G4-c53c50	yes
GVGNS	5	1G4-c53c50	yes
GTGLN	5	1G4-c53c50	yes
GTGGK	5	1G4-c53c50	yes
DLGVG	5	1G4-c53c50	yes
ETGGD	5	1G4-c53c50	yes
RLGDL	5	1G4-c53c50	yes
RLGTR	5	1G4-c53c50	yes
RAGGR	5	1G4-c53c50	yes
NLGHG	5	1G4-c53c50	yes
NVGQG	5	1G4-c53c50	yes
NTGLG	5	1G4-c53c50	yes
NTGDA	5	1G4-c53c50	yes
FLGLD	5	1G4-c53c50	yes
SAGST	5	1G4-c53c50	yes
WTGGG	5	1G4-c53c50	yes
YLGGW	5	1G4-c53c50	yes
YLGRS	5	1G4-c53c50	yes
YGGDT	5	1G4-c53c50	yes
YIGSG	5	1G4-c53c50	yes
YTGDR	5	1G4-c53c50	yes
LSGGL	5	1G4-c53c50	yes
LLGAE	5	1G4-c53c50	yes
LLGGY	5	1G4-c53c50	yes
LAGGE	5	1G4-c53c50	yes
LAGNG	5	1G4-c53c50	yes
LGGSA	5	1G4-c53c50	yes
LTGLQ	5	1G4-c53c50	yes
HGGSG	5	1G4-c53c50	yes
QLGSQ	5	1G4-c53c50	yes
QTGGE	5	1G4-c53c50	yes
ALGTQ	5	1G4-c53c50	yes
ALGTR	5	1G4-c53c50	yes
ALGRG	5	1G4-c53c50	yes
ALGNG	5	1G4-c53c50	yes
AIGGQ	5	1G4-c53c50	yes
ATGGN	5	1G4-c53c50	yes
DTGGQ	5	1G4-c53c50	yes
ELGRA	5	1G4-c53c50	yes
TLGSV	5	1G4-c53c50	yes
RLGAT	5	1G4-c53c50	yes
RLGTN	5	1G4-c53c50	yes
RTGSL	5	1G4-c53c50	yes
NLGYN	5	1G4-c53c50	yes
NLGLL	5	1G4-c53c50	yes
NVGSA	5	1G4-c53c50	yes
NIGST	5	1G4-c53c50	yes
NTGAY	5	1G4-c53c50	yes
FLGET	5	1G4-c53c50	yes
FTGDQ	5	1G4-c53c50	yes
FTGDG	5	1G4-c53c50	yes
SLGGI	5	1G4-c53c50	yes
STGLQ	5	1G4-c53c50	yes
YLGQL	5	1G4-c53c50	yes
YLGQG	5	1G4-c53c50	yes
YAGLN	5	1G4-c53c50	yes
YAGAT	5	1G4-c53c50	yes
YGGAN	5	1G4-c53c50	yes
YGGNN	5	1G4-c53c50	yes
YTGSN	5	1G4-c53c50	yes
LSGAR	5	1G4-c53c50	yes
LSGAN	5	1G4-c53c50	yes
LLGLN	5	1G4-c53c50	yes
LLGTL	5	1G4-c53c50	yes
LVGGL	5	1G4-c53c50	yes
LGGGD	5	1G4-c53c50	yes
LIGTG	5	1G4-c53c50	yes
PLGPS	5	1G4-c53c50	yes
HLGEG	5	1G4-c53c50	yes
HVGGR	5	1G4-c53c50	yes
HTGDG	5	1G4-c53c50	yes
QAGGQ	5	1G4-c53c50	yes
QNGGN	5	1G4-c53c50	yes
ALGQD	5	1G4-c53c50	yes
ALGQN	5	1G4-c53c50	yes
AAGAT	5	1G4-c53c50	yes
ATGGM	5	1G4-c53c50	yes
ATGDR	5	1G4-c53c50	yes
GVGAL	5	1G4-c53c50	yes
GVGGY	5	1G4-c53c50	yes
GVGGK	5	1G4-c53c50	yes
GVGDN	5	1G4-c53c50	yes
GTGAG	5	1G4-c53c50	yes
DLGAR	5	1G4-c53c50	yes
ILGGG	5	1G4-c53c50	yes
MTGGS	5	1G4-c53c50	yes
RTGGN	5	1G4-c53c50	yes
NSGRT	5	1G4-c53c50	yes
NLGTA	5	1G4-c53c50	yes
NTGDD	5	1G4-c53c50	yes
NTGRI	5	1G4-c53c50	yes
FAGGQ	5	1G4-c53c50	yes
FTGRA	5	1G4-c53c50	yes
SLGGP	5	1G4-c53c50	yes
SLGGK	5	1G4-c53c50	yes
SVGQG	5	1G4-c53c50	yes
WLGRG	5	1G4-c53c50	yes
YVGGG	5	1G4-c53c50	yes
YTGGS	5	1G4-c53c50	yes
LLGSL	5	1G4-c53c50	yes
LLGSQ	5	1G4-c53c50	yes
LQGGT	5	1G4-c53c50	yes
LVGQS	5	1G4-c53c50	yes
LIGYN	5	1G4-c53c50	yes
PLGGG	5	1G4-c53c50	yes
HLGAS	5	1G4-c53c50	yes
QSGAT	5	1G4-c53c50	yes
ALGNR	5	1G4-c53c50	yes
GLGFG	5	1G4-c53c50	yes
GLGAY	5	1G4-c53c50	yes
GVGDS	5	1G4-c53c50	yes
GVGER	5	1G4-c53c50	yes
GVGTQ	5	1G4-c53c50	yes
DLGLS	5	1G4-c53c50	yes
DVGTG	5	1G4-c53c50	yes
ETGGP	5	1G4-c53c50	yes
MSGGS	5	1G4-c53c50	yes
TLGAT	5	1G4-c53c50	yes
TAGSG	5	1G4-c53c50	yes
RTGAS	5	1G4-c53c50	yes
NSGGV	5	1G4-c53c50	yes
NLGFL	5	1G4-c53c50	yes
NVGAP	5	1G4-c53c50	yes
NGGLQ	5	1G4-c53c50	yes
NIGSL	5	1G4-c53c50	yes
FLGYG	5	1G4-c53c50	yes
FLGQS	5	1G4-c53c50	yes
FLGGP	5	1G4-c53c50	yes
FLGNL	5	1G4-c53c50	yes
FAGNT	5	1G4-c53c50	yes
SLGNN	5	1G4-c53c50	yes
SIGAN	5	1G4-c53c50	yes
YSGLA	5	1G4-c53c50	yes
LGGLG	5	1G4-c53c50	yes
LGGDS	5	1G4-c53c50	yes
LTGNR	5	1G4-c53c50	yes
PVGGE	5	1G4-c53c50	yes
PVGGN	5	1G4-c53c50	yes
HGGGT	5	1G4-c53c50	yes
HTGGP	5	1G4-c53c50	yes
VLGRG	5	1G4-c53c50	yes
ALGLD	5	1G4-c53c50	yes
ALGRD	5	1G4-c53c50	yes
ATGAP	5	1G4-c53c50	yes
ATGGD	5	1G4-c53c50	yes
ATGGE	5	1G4-c53c50	yes
GAGTG	5	1G4-c53c50	yes
DLGNT	5	1G4-c53c50	yes
EVGRG	5	1G4-c53c50	yes
MVGGT	5	1G4-c53c50	yes
TLGGA	5	1G4-c53c50	yes
TLGGD	5	1G4-c53c50	yes
TLGNN	5	1G4-c53c50	yes
RLGGQ	5	1G4-c53c50	yes
RTGSR	5	1G4-c53c50	yes
NSGAR	5	1G4-c53c50	yes
NSGGF	5	1G4-c53c50	yes
NLGQN	5	1G4-c53c50	yes
NVGLA	5	1G4-c53c50	yes
NVGGD	5	1G4-c53c50	yes
NGGAA	5	1G4-c53c50	yes
NGGGS	5	1G4-c53c50	yes
NTGTL	5	1G4-c53c50	yes
FLGLQ	5	1G4-c53c50	yes
FVGGN	5	1G4-c53c50	yes
FAGDT	5	1G4-c53c50	yes
FGGDG	5	1G4-c53c50	yes
SLGTG	5	1G4-c53c50	yes
SIGQG	5	1G4-c53c50	yes
SIGNT	5	1G4-c53c50	yes
YSGGG	5	1G4-c53c50	yes
YLGTN	5	1G4-c53c50	yes
YTGLN	5	1G4-c53c50	yes
YTGGR	5	1G4-c53c50	yes
LSGNS	5	1G4-c53c50	yes
LLGGM	5	1G4-c53c50	yes
LLGRR	5	1G4-c53c50	yes
LQGGG	5	1G4-c53c50	yes
LVGNS	5	1G4-c53c50	yes
LGGGA	5	1G4-c53c50	yes
PLGAL	5	1G4-c53c50	yes
PNGGG	5	1G4-c53c50	yes
HLGGY	5	1G4-c53c50	yes
QIGGG	5	1G4-c53c50	yes
VLGGF	5	1G4-c53c50	yes
ALGTT	5	1G4-c53c50	yes
AAGGY	5	1G4-c53c50	yes
ATGSL	5	1G4-c53c50	yes
MVGSG	5	1G4-c53c50	yes
TSGGP	5	1G4-c53c50	yes
RLGLP	5	1G4-c53c50	yes
RIGGL	5	1G4-c53c50	yes
NQGGN	5	1G4-c53c50	yes
NVGAD	5	1G4-c53c50	yes
NAGGV	5	1G4-c53c50	yes
NIGTS	5	1G4-c53c50	yes
NTGQD	5	1G4-c53c50	yes
KAGGG	5	1G4-c53c50	yes
FLGFG	5	1G4-c53c50	yes
FLGQA	5	1G4-c53c50	yes
FLGDG	5	1G4-c53c50	yes
FLGRS	5	1G4-c53c50	yes
FVGGD	5	1G4-c53c50	yes
SLGQA	5	1G4-c53c50	yes
SIGST	5	1G4-c53c50	yes
STGSG	5	1G4-c53c50	yes
STGQG	5	1G4-c53c50	yes
STGTS	5	1G4-c53c50	yes
STGNA	5	1G4-c53c50	yes
YSGLT	5	1G4-c53c50	yes
YTGNR	5	1G4-c53c50	yes
LLGLT	5	1G4-c53c50	yes
LLGNL	5	1G4-c53c50	yes
LVGLG	5	1G4-c53c50	yes
LVGAG	5	1G4-c53c50	yes
LVGNR	5	1G4-c53c50	yes
LAGGF	5	1G4-c53c50	yes
LAGGS	5	1G4-c53c50	yes
LAGGP	5	1G4-c53c50	yes
LIGTN	5	1G4-c53c50	yes
PLGRD	5	1G4-c53c50	yes
QVGGR	5	1G4-c53c50	yes
ASGSL	5	1G4-c53c50	yes
ALGEQ	5	1G4-c53c50	yes
AIGLG	5	1G4-c53c50	yes
ATGGA	5	1G4-c53c50	yes
GLGNA	5	1G4-c53c50	yes
GVGSN	5	1G4-c53c50	yes
GVGAT	5	1G4-c53c50	yes
GVGNR	5	1G4-c53c50	yes
GTGDR	5	1G4-c53c50	yes
GTGNR	5	1G4-c53c50	yes
DIGTG	5	1G4-c53c50	yes
ELGSG	5	1G4-c53c50	yes
MLGGL	5	1G4-c53c50	yes
RLGAL	5	1G4-c53c50	yes
NSGGL	5	1G4-c53c50	yes
NLGNL	5	1G4-c53c50	yes
NVGLQ	5	1G4-c53c50	yes
NVGQA	5	1G4-c53c50	yes
NGGGV	5	1G4-c53c50	yes
NGGGE	5	1G4-c53c50	yes
FLGGD	5	1G4-c53c50	yes
FLGDR	5	1G4-c53c50	yes
FVGGA	5	1G4-c53c50	yes
SSGGL	5	1G4-c53c50	yes
STGQA	5	1G4-c53c50	yes
STGGF	5	1G4-c53c50	yes
YLGSE	5	1G4-c53c50	yes
YLGGD	5	1G4-c53c50	yes
YTGSR	5	1G4-c53c50	yes
YTGDS	5	1G4-c53c50	yes
LLGRE	5	1G4-c53c50	yes
LVGLN	5	1G4-c53c50	yes
PLGPR	5	1G4-c53c50	yes
PLGDA	5	1G4-c53c50	yes
HSGGD	5	1G4-c53c50	yes
HLGSR	5	1G4-c53c50	yes
QSGST	5	1G4-c53c50	yes
QSGGT	5	1G4-c53c50	yes
QLGDG	5	1G4-c53c50	yes
VIGGR	5	1G4-c53c50	yes
ALGPN	5	1G4-c53c50	yes
AVGQT	5	1G4-c53c50	yes
ATGQL	5	1G4-c53c50	yes
GSGNS	5	1G4-c53c50	yes
GVGAA	5	1G4-c53c50	yes
GVGES	5	1G4-c53c50	yes
ELGST	5	1G4-c53c50	yes
ETGSL	5	1G4-c53c50	yes
ILGGA	5	1G4-c53c50	yes
MSGGN	5	1G4-c53c50	yes
TAGGL	5	1G4-c53c50	yes
RSGGD	5	1G4-c53c50	yes
RLGDR	5	1G4-c53c50	yes
RAGST	5	1G4-c53c50	yes
NSGVA	5	1G4-c53c50	yes
NLGSE	5	1G4-c53c50	yes
NLGLN	5	1G4-c53c50	yes
NAGQG	5	1G4-c53c50	yes
NAGGN	5	1G4-c53c50	yes
NIGLG	5	1G4-c53c50	yes
NTGSA	5	1G4-c53c50	yes
NTGGW	5	1G4-c53c50	yes
NTGGH	5	1G4-c53c50	yes
FLGES	5	1G4-c53c50	yes
FIGGR	5	1G4-c53c50	yes
FTGAQ	5	1G4-c53c50	yes
SSGSL	5	1G4-c53c50	yes
SLGGH	5	1G4-c53c50	yes
SLGTN	5	1G4-c53c50	yes
SAGGN	5	1G4-c53c50	yes
STGGD	5	1G4-c53c50	yes
STGGM	5	1G4-c53c50	yes
STGNQ	5	1G4-c53c50	yes
WSGGG	5	1G4-c53c50	yes
YSGGS	5	1G4-c53c50	yes
YVGGS	5	1G4-c53c50	yes
YTGSG	5	1G4-c53c50	yes
LLGTE	5	1G4-c53c50	yes
LTGTR	5	1G4-c53c50	yes
PSGLN	5	1G4-c53c50	yes
PLGGV	5	1G4-c53c50	yes
PLGRS	5	1G4-c53c50	yes
QLGGQ	5	1G4-c53c50	yes
QVGNR	5	1G4-c53c50	yes
VVGGR	5	1G4-c53c50	yes
VIGGL	5	1G4-c53c50	yes
ALGYT	5	1G4-c53c50	yes
AVGNT	5	1G4-c53c50	yes
AAGGS	5	1G4-c53c50	yes
AAGER	5	1G4-c53c50	yes
GSGDR	5	1G4-c53c50	yes
GLGLE	5	1G4-c53c50	yes
GVGGI	5	1G4-c53c50	yes
GVGDT	5	1G4-c53c50	yes
GVGNN	5	1G4-c53c50	yes
DVGSG	5	1G4-c53c50	yes
DIGGG	5	1G4-c53c50	yes
DTGGG	5	1G4-c53c50	yes
DTGGN	5	1G4-c53c50	yes
TSGGQ	5	1G4-c53c50	yes
RLGNG	5	1G4-c53c50	yes
RTGGR	5	1G4-c53c50	yes
NSGSG	5	1G4-c53c50	yes
NSGGY	5	1G4-c53c50	yes
NSGEG	5	1G4-c53c50	yes
NLGSF	5	1G4-c53c50	yes
NLGSQ	5	1G4-c53c50	yes
NLGST	5	1G4-c53c50	yes
NLGAL	5	1G4-c53c50	yes
NLGNA	5	1G4-c53c50	yes
KLGGA	5	1G4-c53c50	yes
FSGGD	5	1G4-c53c50	yes
FLGNG	5	1G4-c53c50	yes
FIGAG	5	1G4-c53c50	yes
FIGRG	5	1G4-c53c50	yes
FTGLR	5	1G4-c53c50	yes
SLGEA	5	1G4-c53c50	yes
SVGAD	5	1G4-c53c50	yes
STGGL	5	1G4-c53c50	yes
STGRL	5	1G4-c53c50	yes
YLGDL	5	1G4-c53c50	yes
YLGIG	5	1G4-c53c50	yes
YVGRG	5	1G4-c53c50	yes
YAGAN	5	1G4-c53c50	yes
YGGLL	5	1G4-c53c50	yes
LFGAG	5	1G4-c53c50	yes
LSGSL	5	1G4-c53c50	yes
LVGAD	5	1G4-c53c50	yes
LVGEG	5	1G4-c53c50	yes
LIGLR	5	1G4-c53c50	yes
PVGSR	5	1G4-c53c50	yes
HSGGN	5	1G4-c53c50	yes
HLGGD	5	1G4-c53c50	yes
HGGAT	5	1G4-c53c50	yes
QLGGW	5	1G4-c53c50	yes
QIGGQ	5	1G4-c53c50	yes
VLGGI	5	1G4-c53c50	yes
ASGGL	5	1G4-c53c50	yes
ALGPG	5	1G4-c53c50	yes
ALGQT	5	1G4-c53c50	yes
ALGTD	5	1G4-c53c50	yes
AVGGS	5	1G4-c53c50	yes
AVGGM	5	1G4-c53c50	yes
GLGAT	5	1G4-c53c50	yes
GLGDQ	5	1G4-c53c50	yes
GVGPT	5	1G4-c53c50	yes
GVGNQ	5	1G4-c53c50	yes
GAGSS	5	1G4-c53c50	yes
GIGNG	5	1G4-c53c50	yes
GTGGP	5	1G4-c53c50	yes
ETGNG	5	1G4-c53c50	yes
MLGAT	5	1G4-c53c50	yes
TSGGS	5	1G4-c53c50	yes
TAGGQ	5	1G4-c53c50	yes
TAGGG	5	1G4-c53c50	yes
TTGGL	5	1G4-c53c50	yes
NSGST	5	1G4-c53c50	yes
NSGAG	5	1G4-c53c50	yes
NLGSL	5	1G4-c53c50	yes
NLGLY	5	1G4-c53c50	yes
NLGQG	5	1G4-c53c50	yes
NLGDE	5	1G4-c53c50	yes
NAGAR	5	1G4-c53c50	yes
NDGGS	5	1G4-c53c50	yes
NTGDL	5	1G4-c53c50	yes
KTGGS	5	1G4-c53c50	yes
FLGAS	5	1G4-c53c50	yes
FIGGG	5	1G4-c53c50	yes
FTGSN	5	1G4-c53c50	yes
FTGEG	5	1G4-c53c50	yes
SLGAT	5	1G4-c53c50	yes
SVGAG	5	1G4-c53c50	yes
SVGGL	5	1G4-c53c50	yes
SVGTP	5	1G4-c53c50	yes
STGDL	5	1G4-c53c50	yes
STGES	5	1G4-c53c50	yes
YLGGQ	5	1G4-c53c50	yes
YLGRN	5	1G4-c53c50	yes
YAGGQ	5	1G4-c53c50	yes
YIGGG	5	1G4-c53c50	yes
LSGLN	5	1G4-c53c50	yes
LLGLD	5	1G4-c53c50	yes
LLGIG	5	1G4-c53c50	yes
LGGGV	5	1G4-c53c50	yes
LIGGT	5	1G4-c53c50	yes
LTGAN	5	1G4-c53c50	yes
LTGKN	5	1G4-c53c50	yes
PSGGN	5	1G4-c53c50	yes
PLGEA	5	1G4-c53c50	yes
PAGGQ	5	1G4-c53c50	yes
PIGLG	5	1G4-c53c50	yes
HTGSA	5	1G4-c53c50	yes
QLGRT	5	1G4-c53c50	yes
QVGGL	5	1G4-c53c50	yes
ALGHG	5	1G4-c53c50	yes
AIGTG	5	1G4-c53c50	yes
ATGAD	5	1G4-c53c50	yes
GIGSG	5	1G4-c53c50	yes
DLGLT	5	1G4-c53c50	yes
DLGDG	5	1G4-c53c50	yes
ELGTR	5	1G4-c53c50	yes
EIGGL	5	1G4-c53c50	yes
MIGAG	5	1G4-c53c50	yes
NSGTT	5	1G4-c53c50	yes
NSGNG	5	1G4-c53c50	yes
NLGET	5	1G4-c53c50	yes
NVGSQ	5	1G4-c53c50	yes
NAGST	5	1G4-c53c50	yes
NTGMS	5	1G4-c53c50	yes
NNGGT	5	1G4-c53c50	yes
FSGGT	5	1G4-c53c50	yes
FTGMG	5	1G4-c53c50	yes
SLGSE	5	1G4-c53c50	yes
SLGQP	5	1G4-c53c50	yes
SLGTQ	5	1G4-c53c50	yes
SVGST	5	1G4-c53c50	yes
SVGGN	5	1G4-c53c50	yes
SIGGV	5	1G4-c53c50	yes
STGLP	5	1G4-c53c50	yes
YSGLL	5	1G4-c53c50	yes
YAGSS	5	1G4-c53c50	yes
YAGRG	5	1G4-c53c50	yes
YGGAS	5	1G4-c53c50	yes
YTGSQ	5	1G4-c53c50	yes
YTGLD	5	1G4-c53c50	yes
LSGLD	5	1G4-c53c50	yes
LVGLH	5	1G4-c53c50	yes
LVGRR	5	1G4-c53c50	yes
LGGQG	5	1G4-c53c50	yes
LTGTN	5	1G4-c53c50	yes
PLGYS	5	1G4-c53c50	yes
PLGLA	5	1G4-c53c50	yes
PLGLR	5	1G4-c53c50	yes
PLGGF	5	1G4-c53c50	yes
PIGNG	5	1G4-c53c50	yes
HLGSG	5	1G4-c53c50	yes
HVGLL	5	1G4-c53c50	yes
QLGGF	5	1G4-c53c50	yes
QLGRS	5	1G4-c53c50	yes
QVGGP	5	1G4-c53c50	yes
QAGGR	5	1G4-c53c50	yes
ASGGG	5	1G4-c53c50	yes
ALGST	5	1G4-c53c50	yes
ALGGK	5	1G4-c53c50	yes
AAGGN	5	1G4-c53c50	yes
GSGNG	5	1G4-c53c50	yes
GIGAQ	5	1G4-c53c50	yes
GIGAG	5	1G4-c53c50	yes
GTGDG	5	1G4-c53c50	yes
MLGRG	5	1G4-c53c50	yes
MTGGV	5	1G4-c53c50	yes
TLGQS	5	1G4-c53c50	yes
RLGAN	5	1G4-c53c50	yes
RLGTA	5	1G4-c53c50	yes
RVGTG	5	1G4-c53c50	yes
RVGNG	5	1G4-c53c50	yes
NSGAA	5	1G4-c53c50	yes
NSGTS	5	1G4-c53c50	yes
NLGGH	5	1G4-c53c50	yes
NLGNQ	5	1G4-c53c50	yes
NVGRG	5	1G4-c53c50	yes
NGGSR	5	1G4-c53c50	yes
NGGAR	5	1G4-c53c50	yes
NGGDA	5	1G4-c53c50	yes
NGGRS	5	1G4-c53c50	yes
NDGGN	5	1G4-c53c50	yes
NIGLS	5	1G4-c53c50	yes
NIGDR	5	1G4-c53c50	yes
NTGLL	5	1G4-c53c50	yes
NTGQN	5	1G4-c53c50	yes
NTGDS	5	1G4-c53c50	yes
KTGGG	5	1G4-c53c50	yes
FLGRD	5	1G4-c53c50	yes
FAGGT	5	1G4-c53c50	yes
FTGTR	5	1G4-c53c50	yes
SLGQL	5	1G4-c53c50	yes
SLGQG	5	1G4-c53c50	yes
SIGTG	5	1G4-c53c50	yes
STGGP	5	1G4-c53c50	yes
STGGN	5	1G4-c53c50	yes
YSGGN	5	1G4-c53c50	yes
YVGTL	5	1G4-c53c50	yes
LSGGA	5	1G4-c53c50	yes
LLGFN	5	1G4-c53c50	yes
LLGSI	5	1G4-c53c50	yes
LLGPD	5	1G4-c53c50	yes
LLGES	5	1G4-c53c50	yes
LVGQL	5	1G4-c53c50	yes
LIGSG	5	1G4-c53c50	yes
LTGYN	5	1G4-c53c50	yes
LTGLY	5	1G4-c53c50	yes
LTGTS	5	1G4-c53c50	yes
PLGDS	5	1G4-c53c50	yes
QVGST	5	1G4-c53c50	yes
ALGSY	5	1G4-c53c50	yes
AVGGW	5	1G4-c53c50	yes
GLGKG	5	1G4-c53c50	yes
GVGTA	5	1G4-c53c50	yes
DLGYG	5	1G4-c53c50	yes
DTGSG	5	1G4-c53c50	yes
EMGGT	5	1G4-c53c50	yes
MVGGL	5	1G4-c53c50	yes
MTGGI	5	1G4-c53c50	yes
TSGGT	5	1G4-c53c50	yes
TVGGL	5	1G4-c53c50	yes
TVGGV	5	1G4-c53c50	yes
RLGSN	5	1G4-c53c50	yes
RLGLT	5	1G4-c53c50	yes
NSGRN	5	1G4-c53c50	yes
NLGPL	5	1G4-c53c50	yes
NLGGW	5	1G4-c53c50	yes
NLGDS	5	1G4-c53c50	yes
NLGIS	5	1G4-c53c50	yes
NVGAR	5	1G4-c53c50	yes
NAGYS	5	1G4-c53c50	yes
NAGGI	5	1G4-c53c50	yes
NGGRT	5	1G4-c53c50	yes
KSGGT	5	1G4-c53c50	yes
FSGGP	5	1G4-c53c50	yes
FSGGN	5	1G4-c53c50	yes
FVGSN	5	1G4-c53c50	yes
FVGLS	5	1G4-c53c50	yes
FVGGR	5	1G4-c53c50	yes
FAGSL	5	1G4-c53c50	yes
FGGSN	5	1G4-c53c50	yes
FNGGS	5	1G4-c53c50	yes
SSGGS	5	1G4-c53c50	yes
SVGGE	5	1G4-c53c50	yes
SVGDT	5	1G4-c53c50	yes
SAGNT	5	1G4-c53c50	yes
STGLG	5	1G4-c53c50	yes
STGND	5	1G4-c53c50	yes
YAGSR	5	1G4-c53c50	yes
YIGLT	5	1G4-c53c50	yes
YTGRG	5	1G4-c53c50	yes
LLGAR	5	1G4-c53c50	yes
LLGMN	5	1G4-c53c50	yes
LLGTN	5	1G4-c53c50	yes
LIGGR	5	1G4-c53c50	yes
LIGGN	5	1G4-c53c50	yes
PSGGQ	5	1G4-c53c50	yes
PLGSN	5	1G4-c53c50	yes
PLGNT	5	1G4-c53c50	yes
PAGSQ	5	1G4-c53c50	yes
PTGNS	5	1G4-c53c50	yes
HLGQG	5	1G4-c53c50	yes
HLGGI	5	1G4-c53c50	yes
HTGRG	5	1G4-c53c50	yes
QLGLD	5	1G4-c53c50	yes
QLGNT	5	1G4-c53c50	yes
QVGAS	5	1G4-c53c50	yes
QVGNG	5	1G4-c53c50	yes
QVGNT	5	1G4-c53c50	yes
QTGAR	5	1G4-c53c50	yes
QTGGY	5	1G4-c53c50	yes
VTGAG	5	1G4-c53c50	yes
VTGGG	5	1G4-c53c50	yes
ALGQG	5	1G4-c53c50	yes
ALGGE	5	1G4-c53c50	yes
AAGGM	5	1G4-c53c50	yes
ATGAN	5	1G4-c53c50	yes
GSGTS	5	1G4-c53c50	yes
GSGNN	5	1G4-c53c50	yes
GLGEG	5	1G4-c53c50	yes
GVGDR	5	1G4-c53c50	yes
EVGTS	5	1G4-c53c50	yes
MSGGR	5	1G4-c53c50	yes
MLGLT	5	1G4-c53c50	yes
TIGAG	5	1G4-c53c50	yes
RLGAA	5	1G4-c53c50	yes
RLGGW	5	1G4-c53c50	yes
RAGSD	5	1G4-c53c50	yes
RIGGV	5	1G4-c53c50	yes
NSGLA	5	1G4-c53c50	yes
NLGQR	5	1G4-c53c50	yes
NLGAN	5	1G4-c53c50	yes
NAGQL	5	1G4-c53c50	yes
NIGGH	5	1G4-c53c50	yes
NTGSE	5	1G4-c53c50	yes
NTGDG	5	1G4-c53c50	yes
KSGGG	5	1G4-c53c50	yes
KLGDL	5	1G4-c53c50	yes
FSGQG	5	1G4-c53c50	yes
FSGDG	5	1G4-c53c50	yes
FAGGN	5	1G4-c53c50	yes
FIGGT	5	1G4-c53c50	yes
SLGDV	5	1G4-c53c50	yes
SAGAG	5	1G4-c53c50	yes
STGGQ	5	1G4-c53c50	yes
YSGSL	5	1G4-c53c50	yes
YVGGI	5	1G4-c53c50	yes
YAGSL	5	1G4-c53c50	yes
YAGGF	5	1G4-c53c50	yes
YGGRN	5	1G4-c53c50	yes
LVGSP	5	1G4-c53c50	yes
LVGAA	5	1G4-c53c50	yes
LVGMS	5	1G4-c53c50	yes
LGGLQ	5	1G4-c53c50	yes
LIGNN	5	1G4-c53c50	yes
PTGNQ	5	1G4-c53c50	yes
HLGGS	5	1G4-c53c50	yes
HLGDS	5	1G4-c53c50	yes
HVGAG	5	1G4-c53c50	yes
HIGGN	5	1G4-c53c50	yes
QLGMG	5	1G4-c53c50	yes
QGGGF	5	1G4-c53c50	yes
QGGGA	5	1G4-c53c50	yes
QGGGN	5	1G4-c53c50	yes
QTGAN	5	1G4-c53c50	yes
ASGNT	5	1G4-c53c50	yes
ALGQL	5	1G4-c53c50	yes
AVGLQ	5	1G4-c53c50	yes
AAGAG	5	1G4-c53c50	yes
GLGAS	5	1G4-c53c50	yes
GLGDG	5	1G4-c53c50	yes
GVGLQ	5	1G4-c53c50	yes
GVGGD	5	1G4-c53c50	yes
GVGTN	5	1G4-c53c50	yes
GIGAL	5	1G4-c53c50	yes
GTGTQ	5	1G4-c53c50	yes
DLGQS	5	1G4-c53c50	yes
DVGRG	5	1G4-c53c50	yes
ESGGV	5	1G4-c53c50	yes
EAGSG	5	1G4-c53c50	yes
ETGGL	5	1G4-c53c50	yes
MLGSL	5	1G4-c53c50	yes
MLGAR	5	1G4-c53c50	yes
MLGAN	5	1G4-c53c50	yes
TLGDT	5	1G4-c53c50	yes
RLGST	5	1G4-c53c50	yes
RTGGL	5	1G4-c53c50	yes
NSGRL	5	1G4-c53c50	yes
NSGNQ	5	1G4-c53c50	yes
NLGQL	5	1G4-c53c50	yes
NLGER	5	1G4-c53c50	yes
NLGML	5	1G4-c53c50	yes
NVGGH	5	1G4-c53c50	yes
NVGNL	5	1G4-c53c50	yes
NAGEG	5	1G4-c53c50	yes
NGGNS	5	1G4-c53c50	yes
NTGAR	5	1G4-c53c50	yes
NNGGP	5	1G4-c53c50	yes
FLGHG	5	1G4-c53c50	yes
FLGQG	5	1G4-c53c50	yes
FLGGQ	5	1G4-c53c50	yes
FAGYN	5	1G4-c53c50	yes
FTGLD	5	1G4-c53c50	yes
FTGQS	5	1G4-c53c50	yes
FTGAL	5	1G4-c53c50	yes
FTGGR	5	1G4-c53c50	yes
FTGNA	5	1G4-c53c50	yes
SVGGI	5	1G4-c53c50	yes
SVGNS	5	1G4-c53c50	yes
STGYG	5	1G4-c53c50	yes
STGRS	5	1G4-c53c50	yes
YSGSS	5	1G4-c53c50	yes
YLGTS	5	1G4-c53c50	yes
YLGNR	5	1G4-c53c50	yes
YNGSG	5	1G4-c53c50	yes
LLGFR	5	1G4-c53c50	yes
LVGRT	5	1G4-c53c50	yes
LAGAS	5	1G4-c53c50	yes
LIGDT	5	1G4-c53c50	yes
LTGDD	5	1G4-c53c50	yes
PAGGN	5	1G4-c53c50	yes
PGGGR	5	1G4-c53c50	yes
HSGLG	5	1G4-c53c50	yes
HSGQG	5	1G4-c53c50	yes
HLGGR	5	1G4-c53c50	yes
HLGDA	5	1G4-c53c50	yes
HLGRG	5	1G4-c53c50	yes
HGGGQ	5	1G4-c53c50	yes
HTGAL	5	1G4-c53c50	yes
HTGGV	5	1G4-c53c50	yes
QSGAN	5	1G4-c53c50	yes
QSGGA	5	1G4-c53c50	yes
QLGNQ	5	1G4-c53c50	yes
QVGGQ	5	1G4-c53c50	yes
QAGGE	5	1G4-c53c50	yes
QTGSS	5	1G4-c53c50	yes
QTGGF	5	1G4-c53c50	yes
VLGGA	5	1G4-c53c50	yes
VLGGE	5	1G4-c53c50	yes
VTGSP	5	1G4-c53c50	yes
ALGND	5	1G4-c53c50	yes
AVGLD	5	1G4-c53c50	yes
AIGGM	5	1G4-c53c50	yes
ATGLT	5	1G4-c53c50	yes
ATGAA	5	1G4-c53c50	yes
ATGGQ	5	1G4-c53c50	yes
ATGTA	5	1G4-c53c50	yes
ATGRR	5	1G4-c53c50	yes
GSGSN	5	1G4-c53c50	yes
GVGAM	5	1G4-c53c50	yes
GVGTG	5	1G4-c53c50	yes
GTGGQ	5	1G4-c53c50	yes
DVGGG	5	1G4-c53c50	yes
ESGGQ	5	1G4-c53c50	yes
ELGTA	5	1G4-c53c50	yes
ELGRR	5	1G4-c53c50	yes
EVGGQ	5	1G4-c53c50	yes
TLGSF	5	1G4-c53c50	yes
TVGGW	5	1G4-c53c50	yes
TIGGG	5	1G4-c53c50	yes
TTGGN	5	1G4-c53c50	yes
RLGDD	5	1G4-c53c50	yes
RGGGN	5	1G4-c53c50	yes
RTGDQ	5	1G4-c53c50	yes
NLGSH	5	1G4-c53c50	yes
NLGWT	5	1G4-c53c50	yes
NLGPQ	5	1G4-c53c50	yes
NLGMA	5	1G4-c53c50	yes
NLGRH	5	1G4-c53c50	yes
NVGLT	5	1G4-c53c50	yes
NVGQT	5	1G4-c53c50	yes
NVGDT	5	1G4-c53c50	yes
NAGAT	5	1G4-c53c50	yes
NAGDA	5	1G4-c53c50	yes
NIGLL	5	1G4-c53c50	yes
NTGAL	5	1G4-c53c50	yes
KVGGA	5	1G4-c53c50	yes
FLGRA	5	1G4-c53c50	yes
FAGAN	5	1G4-c53c50	yes
FGGSS	5	1G4-c53c50	yes
FTGAA	5	1G4-c53c50	yes
FTGAD	5	1G4-c53c50	yes
FTGAN	5	1G4-c53c50	yes
SLGSA	5	1G4-c53c50	yes
SLGPS	5	1G4-c53c50	yes
SLGPT	5	1G4-c53c50	yes
SLGGV	5	1G4-c53c50	yes
SLGDQ	5	1G4-c53c50	yes
SAGGM	5	1G4-c53c50	yes
STGQS	5	1G4-c53c50	yes
STGRN	5	1G4-c53c50	yes
YSGGI	5	1G4-c53c50	yes
YSGGR	5	1G4-c53c50	yes
YSGDT	5	1G4-c53c50	yes
YLGTA	5	1G4-c53c50	yes
YLGNL	5	1G4-c53c50	yes
YTGFL	5	1G4-c53c50	yes
LFGDG	5	1G4-c53c50	yes
LSGSP	5	1G4-c53c50	yes
LSGNL	5	1G4-c53c50	yes
LLGVD	5	1G4-c53c50	yes
LLGDF	5	1G4-c53c50	yes
LLGDE	5	1G4-c53c50	yes
LHGGG	5	1G4-c53c50	yes
LIGSL	5	1G4-c53c50	yes
PLGDL	5	1G4-c53c50	yes
PVGAG	5	1G4-c53c50	yes
PVGGS	5	1G4-c53c50	yes
PVGEG	5	1G4-c53c50	yes
PTGLR	5	1G4-c53c50	yes
HLGGQ	5	1G4-c53c50	yes
HAGLG	5	1G4-c53c50	yes
HTGGS	5	1G4-c53c50	yes
QSGGY	5	1G4-c53c50	yes
QSGGN	5	1G4-c53c50	yes
QLGDR	5	1G4-c53c50	yes
QIGSG	5	1G4-c53c50	yes
QIGGL	5	1G4-c53c50	yes
QIGNG	5	1G4-c53c50	yes
QTGLL	5	1G4-c53c50	yes
QTGLQ	5	1G4-c53c50	yes
VIGSG	5	1G4-c53c50	yes
ASGLL	5	1G4-c53c50	yes
ASGGE	5	1G4-c53c50	yes
ALGEN	5	1G4-c53c50	yes
AAGDG	5	1G4-c53c50	yes
GSGQS	5	1G4-c53c50	yes
GTGAQ	5	1G4-c53c50	yes
DLGTQ	5	1G4-c53c50	yes
DTGGT	5	1G4-c53c50	yes
EVGGE	5	1G4-c53c50	yes
ETGGE	5	1G4-c53c50	yes
MLGGE	5	1G4-c53c50	yes
TLGPN	5	1G4-c53c50	yes
RLGSL	5	1G4-c53c50	yes
RLGAS	5	1G4-c53c50	yes
RLGDG	5	1G4-c53c50	yes
RLGTD	5	1G4-c53c50	yes
RVGSS	5	1G4-c53c50	yes
NLGGE	5	1G4-c53c50	yes
NVGGQ	5	1G4-c53c50	yes
NVGTD	5	1G4-c53c50	yes
NVGTT	5	1G4-c53c50	yes
NVGRN	5	1G4-c53c50	yes
NAGGQ	5	1G4-c53c50	yes
NGGDS	5	1G4-c53c50	yes
NIGSD	5	1G4-c53c50	yes
NTGQH	5	1G4-c53c50	yes
NTGVS	5	1G4-c53c50	yes
NTGRV	5	1G4-c53c50	yes
NNGLT	5	1G4-c53c50	yes
NNGAL	5	1G4-c53c50	yes
FSGSS	5	1G4-c53c50	yes
FSGDS	5	1G4-c53c50	yes
FTGQQ	5	1G4-c53c50	yes
FTGTS	5	1G4-c53c50	yes
SSGSS	5	1G4-c53c50	yes
SLGFG	5	1G4-c53c50	yes
SLGWG	5	1G4-c53c50	yes
SLGDS	5	1G4-c53c50	yes
SVGSR	5	1G4-c53c50	yes
SVGGR	5	1G4-c53c50	yes
STGQP	5	1G4-c53c50	yes
STGAS	5	1G4-c53c50	yes
WVGGY	5	1G4-c53c50	yes
YSGND	5	1G4-c53c50	yes
YLGLN	5	1G4-c53c50	yes
YLGQN	5	1G4-c53c50	yes
YLGDD	5	1G4-c53c50	yes
YLGNG	5	1G4-c53c50	yes
YVGSG	5	1G4-c53c50	yes
YTGLS	5	1G4-c53c50	yes
YTGAG	5	1G4-c53c50	yes
LLGRN	5	1G4-c53c50	yes
LVGNN	5	1G4-c53c50	yes
LAGGN	5	1G4-c53c50	yes
LIGGP	5	1G4-c53c50	yes
LMGGT	5	1G4-c53c50	yes
LTGSL	5	1G4-c53c50	yes
LNGSG	5	1G4-c53c50	yes
PSGGS	5	1G4-c53c50	yes
PLGLQ	5	1G4-c53c50	yes
PLGMN	5	1G4-c53c50	yes
PVGGR	5	1G4-c53c50	yes
PTGLQ	5	1G4-c53c50	yes
HSGQS	5	1G4-c53c50	yes
HLGDQ	5	1G4-c53c50	yes
HLGDG	5	1G4-c53c50	yes
QLGAT	5	1G4-c53c50	yes
QVGLL	5	1G4-c53c50	yes
VLGAT	5	1G4-c53c50	yes
VTGGS	5	1G4-c53c50	yes
ASGGP	5	1G4-c53c50	yes
AVGSA	5	1G4-c53c50	yes
AVGSG	5	1G4-c53c50	yes
AVGGA	5	1G4-c53c50	yes
GLGNT	5	1G4-c53c50	yes
GVGED	5	1G4-c53c50	yes
GVGET	5	1G4-c53c50	yes
GVGRS	5	1G4-c53c50	yes
GTGSA	5	1G4-c53c50	yes
GTGTS	5	1G4-c53c50	yes
DSGGT	5	1G4-c53c50	yes
DLGAL	5	1G4-c53c50	yes
DVGGA	5	1G4-c53c50	yes
DIGGN	5	1G4-c53c50	yes
ELGGP	5	1G4-c53c50	yes
ELGNE	5	1G4-c53c50	yes
EAGGV	5	1G4-c53c50	yes
EGGGT	5	1G4-c53c50	yes
MLGPT	5	1G4-c53c50	yes
MLGDL	5	1G4-c53c50	yes
MLGNG	5	1G4-c53c50	yes
MVGQG	5	1G4-c53c50	yes
TLGDV	5	1G4-c53c50	yes
TLGDG	5	1G4-c53c50	yes
TIGSG	5	1G4-c53c50	yes
RIGEG	5	1G4-c53c50	yes
RTGGF	5	1G4-c53c50	yes
RTGGA	5	1G4-c53c50	yes
NSGLN	5	1G4-c53c50	yes
NSGNI	5	1G4-c53c50	yes
NLGMT	5	1G4-c53c50	yes
NAGFL	5	1G4-c53c50	yes
NAGAL	5	1G4-c53c50	yes
NAGRL	5	1G4-c53c50	yes
NIGGY	5	1G4-c53c50	yes
NIGGL	5	1G4-c53c50	yes
NIGTR	5	1G4-c53c50	yes
NIGNQ	5	1G4-c53c50	yes
NTGLI	5	1G4-c53c50	yes
NTGNP	5	1G4-c53c50	yes
NNGGA	5	1G4-c53c50	yes
KLGGP	5	1G4-c53c50	yes
FLGSN	5	1G4-c53c50	yes
FLGVS	5	1G4-c53c50	yes
FVGGQ	5	1G4-c53c50	yes
FVGDL	5	1G4-c53c50	yes
FAGAG	5	1G4-c53c50	yes
FGGSL	5	1G4-c53c50	yes
FGGSA	5	1G4-c53c50	yes
SLGYT	5	1G4-c53c50	yes
SLGGF	5	1G4-c53c50	yes
SVGSG	5	1G4-c53c50	yes
SVGTS	5	1G4-c53c50	yes
STGTP	5	1G4-c53c50	yes
YSGLD	5	1G4-c53c50	yes
YSGRG	5	1G4-c53c50	yes
YLGVR	5	1G4-c53c50	yes
YLGTG	5	1G4-c53c50	yes
YVGGF	5	1G4-c53c50	yes
YVGEG	5	1G4-c53c50	yes
YAGSD	5	1G4-c53c50	yes
YGGGQ	5	1G4-c53c50	yes
YIGGQ	5	1G4-c53c50	yes
YTGHS	5	1G4-c53c50	yes
YTGQG	5	1G4-c53c50	yes
YTGAF	5	1G4-c53c50	yes
YTGNS	5	1G4-c53c50	yes
LSGLQ	5	1G4-c53c50	yes
LSGGR	5	1G4-c53c50	yes
LLGFD	5	1G4-c53c50	yes
LLGSY	5	1G4-c53c50	yes
LGGLN	5	1G4-c53c50	yes
LTGFR	5	1G4-c53c50	yes
LTGDA	5	1G4-c53c50	yes
PLGAS	5	1G4-c53c50	yes
HVGNS	5	1G4-c53c50	yes
HGGLL	5	1G4-c53c50	yes
HGGGV	5	1G4-c53c50	yes
HIGGL	5	1G4-c53c50	yes
HTGQG	5	1G4-c53c50	yes
HTGNA	5	1G4-c53c50	yes
QLGER	5	1G4-c53c50	yes
QVGGT	5	1G4-c53c50	yes
QAGGT	5	1G4-c53c50	yes
QMGGT	5	1G4-c53c50	yes
QTGSG	5	1G4-c53c50	yes
QTGGV	5	1G4-c53c50	yes
VLGQG	5	1G4-c53c50	yes
VVGGA	5	1G4-c53c50	yes
ALGYD	5	1G4-c53c50	yes
AVGLT	5	1G4-c53c50	yes
AVGEL	5	1G4-c53c50	yes
AAGNQ	5	1G4-c53c50	yes
AIGSS	5	1G4-c53c50	yes
AIGRG	5	1G4-c53c50	yes
GLGDA	5	1G4-c53c50	yes
GIGAT	5	1G4-c53c50	yes
DVGLN	5	1G4-c53c50	yes
DTGPR	5	1G4-c53c50	yes
ELGAG	5	1G4-c53c50	yes
ELGEG	5	1G4-c53c50	yes
EIGAG	5	1G4-c53c50	yes
TSGGY	5	1G4-c53c50	yes
TSGGN	5	1G4-c53c50	yes
TTGAR	5	1G4-c53c50	yes
RLGSF	5	1G4-c53c50	yes
RLGLL	5	1G4-c53c50	yes
RLGLR	5	1G4-c53c50	yes
RLGDT	5	1G4-c53c50	yes
RTGGD	5	1G4-c53c50	yes
NSGFL	5	1G4-c53c50	yes
NSGAS	5	1G4-c53c50	yes
NSGDG	5	1G4-c53c50	yes
NSGNL	5	1G4-c53c50	yes
NLGVS	5	1G4-c53c50	yes
NLGAA	5	1G4-c53c50	yes
NLGTS	5	1G4-c53c50	yes
NQGGD	5	1G4-c53c50	yes
NVGAA	5	1G4-c53c50	yes
NGGTQ	5	1G4-c53c50	yes
NIGGA	5	1G4-c53c50	yes
NIGGR	5	1G4-c53c50	yes
NTGLR	5	1G4-c53c50	yes
NTGAA	5	1G4-c53c50	yes
NTGGD	5	1G4-c53c50	yes
KLGSS	5	1G4-c53c50	yes
KLGGR	5	1G4-c53c50	yes
KLGTG	5	1G4-c53c50	yes
KGGGT	5	1G4-c53c50	yes
KIGGD	5	1G4-c53c50	yes
FLGSY	5	1G4-c53c50	yes
FLGLS	5	1G4-c53c50	yes
FLGPT	5	1G4-c53c50	yes
FAGSN	5	1G4-c53c50	yes
FGGSQ	5	1G4-c53c50	yes
FTGSG	5	1G4-c53c50	yes
FTGGF	5	1G4-c53c50	yes
FTGGN	5	1G4-c53c50	yes
SSGGY	5	1G4-c53c50	yes
SLGSQ	5	1G4-c53c50	yes
SVGLR	5	1G4-c53c50	yes
SVGAA	5	1G4-c53c50	yes
SVGDG	5	1G4-c53c50	yes
SIGTP	5	1G4-c53c50	yes
STGTR	5	1G4-c53c50	yes
YLGVA	5	1G4-c53c50	yes
YLGGE	5	1G4-c53c50	yes
YLGDR	5	1G4-c53c50	yes
YVGGV	5	1G4-c53c50	yes
YAGGL	5	1G4-c53c50	yes
YGGSN	5	1G4-c53c50	yes
YIGLG	5	1G4-c53c50	yes
YIGTG	5	1G4-c53c50	yes
YTGGQ	5	1G4-c53c50	yes
LSGAS	5	1G4-c53c50	yes
LSGTN	5	1G4-c53c50	yes
LLGVT	5	1G4-c53c50	yes
LLGAV	5	1G4-c53c50	yes
LLGEG	5	1G4-c53c50	yes
LLGTT	5	1G4-c53c50	yes
LLGNY	5	1G4-c53c50	yes
LVGGE	5	1G4-c53c50	yes
LVGNT	5	1G4-c53c50	yes
LIGNL	5	1G4-c53c50	yes
LTGER	5	1G4-c53c50	yes
LNGGR	5	1G4-c53c50	yes
PLGSS	5	1G4-c53c50	yes
PLGGK	5	1G4-c53c50	yes
PVGRG	5	1G4-c53c50	yes
PIGSA	5	1G4-c53c50	yes
PIGQG	5	1G4-c53c50	yes
PTGGE	5	1G4-c53c50	yes
HVGDG	5	1G4-c53c50	yes
QSGGR	5	1G4-c53c50	yes
QLGRL	5	1G4-c53c50	yes
QVGLR	5	1G4-c53c50	yes
QIGQG	5	1G4-c53c50	yes
QIGNT	5	1G4-c53c50	yes
QTGGA	5	1G4-c53c50	yes
VIGAG	5	1G4-c53c50	yes
VTGGQ	5	1G4-c53c50	yes
ALGSI	5	1G4-c53c50	yes
ALGPQ	5	1G4-c53c50	yes
ALGQS	5	1G4-c53c50	yes
ALGQA	5	1G4-c53c50	yes
ALGNP	5	1G4-c53c50	yes
AAGSS	5	1G4-c53c50	yes
AAGAF	5	1G4-c53c50	yes
AIGAS	5	1G4-c53c50	yes
ATGGP	5	1G4-c53c50	yes
GSGAN	5	1G4-c53c50	yes
GLGET	5	1G4-c53c50	yes
GAGGG	5	1G4-c53c50	yes
GIGSD	5	1G4-c53c50	yes
GTGGE	5	1G4-c53c50	yes
DLGGN	5	1G4-c53c50	yes
DLGTS	5	1G4-c53c50	yes
DLGRG	5	1G4-c53c50	yes
ESGNL	5	1G4-c53c50	yes
ELGGQ	5	1G4-c53c50	yes
ELGDL	5	1G4-c53c50	yes
ELGER	5	1G4-c53c50	yes
EAGST	5	1G4-c53c50	yes
IIGGS	5	1G4-c53c50	yes
MLGSD	5	1G4-c53c50	yes
[truncated: 25,246 more rows]
