# Supplementary material for: Phage display enables machine learning discovery of cancer antigen–specific TCRs
Source: Sci Adv. 2025 Jun 11;11(24):eads5589. doi: 10.1126/sciadv.ads5589 (PMC12225687; doi:10.1126/sciadv.ads5589)
Supplement: Supplementary file 2 — Data S1 to S3 [file sciadv.ads5589_data_s1_to_s3.zip › ads5589_data_s3.xlsx]

## Sheet: list_peptides_PAPER
The HLA ligands identified by mass spectrometry and MixMHCpred2.2 results
Peptide	Best predicted allele (MixMHCpred2.2)	Percentile rank (MixMHCpred2.2)	Kept after percentile rank filtering
AAAAAVIPTV	A0201	1.10452	no
AAAALASVL	B0702	0.131002	yes
AAADVLEAL	B3501	0.0358821	yes
AAAELIKEV	A0201	0.0760999	yes
AAAKPTPPK	A0301	0.0989139	yes
AAAKVILKK	A0301	0.0913478	yes
AAAPVVPAV	B0702	0.0817546	yes
AALPNVYEV	A0201	0.0560782	yes
AAPKAGPGV	B0702	0.488107	yes
AARPATSTL	B0702	0.0186925	yes
AASKERSGVSL	B0702	0.0477956	yes
AATEIVERV	A0201	0.0951594	yes
AAVEGIVPSA	A0201	1.62198	no
ADKHELLSL	C0702	2.64496	no
AEARAQLQLL	B0702	3.36073	no
AEIGAVTLV	A0201	1.98827	no
AERVDLIIL	C0702	2.5775	no
AEVARYLSI	C0702	5.59452	no
AFDEAIAEL	C0401	0.001	yes
AFDPTSTLL	C0401	0.001	yes
AGIMELGLVY	B3501	2.37552	no
AGLDKVIVL	A0201	0.559728	no
AHPPLLVL	C0702	0.0228619	yes
AIAPIIAAV	A0201	0.0408467	yes
AIAQAESLRYK	A0301	0.0367227	yes
AIATGGAVF	B3501	1.21301	no
AIDPHLLLSV	A0201	0.0580238	yes
AIDRYLATV	A0201	0.0888059	yes
AIFKPVMSK	A0301	0.001	yes
AIFQQPPVGV	A0201	0.0922703	yes
AIIDHIFASK	A0301	0.0303669	yes
AIIDKYIKL	A0201	0.0812432	yes
AIIPSKKLRNK	A0301	0.0510794	yes
AIKKPLTQK	A0301	0.001	yes
AILAHLNTV	A0201	0.0377561	yes
AILDKNFRK	A0301	0.144938	yes
AILEKSRLK	A0301	0.0174058	yes
AILEKVFTA	A0201	0.0352836	yes
AILETAPKEV	A0201	0.0923188	yes
AILGYRSVGK	A0301	0.153388	yes
AILTVVPKI	A0201	0.0800959	yes
AIMDIVIKV	A0201	0.00463332	yes
AIQDEIRSV	A0201	0.0148848	yes
AIQDKLFQV	A0201	0.00440315	yes
AIQEQITRV	A0201	0.00800309	yes
AIRQDPTRK	A0301	0.169967	yes
AIRSKPLRK	A0301	0.0241147	yes
AISPKPQSQK	A0301	0.00429107	yes
AIVDKVPSV	A0201	0.0066724	yes
AIVDKVSSV	A0201	0.0335524	yes
AIVRSLPSV	A0201	0.178207	yes
AIYAKPANK	A0301	0.00568384	yes
AIYATIPVYK	A0301	0.0103265	yes
AIYDHINEGK	A0301	0.0338922	yes
AIYEPKTFK	A0301	0.00138284	yes
AIYETVRDRVAK	A0301	0.142091	yes
AIYKTPPGIQK	A0301	0.0045536	yes
AIYLVTSLASK	A0301	0.0218453	yes
ALAAALAHI	A0201	0.129	yes
ALAALHVTL	A0201	0.0514299	yes
ALADIAQSQL	A0201	0.0437489	yes
ALADIVWRA	A0201	0.0332318	yes
ALADVATVL	A0201	0.0794944	yes
ALAEAGVAV	A0201	0.040902	yes
ALAEALKEV	A0201	0.00281411	yes
ALAEEVEQV	A0201	0.001	yes
ALAEIAKAEL	A0201	0.066761	yes
ALAEKVKEA	A0201	0.0139496	yes
ALAELLHGA	A0201	0.0219049	yes
ALAEVNLKK	A0301	0.0161518	yes
ALAEYVIYR	A0301	0.00910301	yes
ALAGDQPSV	A0201	0.0136354	yes
ALAGGITMV	A0201	0.0469119	yes
ALAGHQDGITFI	A0201	1.30112	no
ALAGVNPQL	A0201	0.00563983	yes
ALAGVSFEI	A0201	0.0838104	yes
ALAIKVLNK	A0301	0.016574	yes
ALAKAPFAA	A0201	0.472736	yes
ALAKLVEAI	A0201	0.063578	yes
ALAKPPVVSV	A0201	0.0274058	yes
ALALGGIAVV	A0201	0.0373139	yes
ALANGVSRI	A0201	0.0958996	yes
ALANHLIKV	A0201	0.0022475	yes
ALANVSIEK	A0301	0.013815	yes
ALAPAPAEV	A0201	0.0136631	yes
ALAPAPPQV	A0201	0.00374609	yes
ALAPGLPTA	A0201	0.0208228	yes
ALAPGVRAV	A0201	0.017068	yes
ALAPHLDDA	A0201	0.598433	no
ALAPPAQQK	A0301	0.001	yes
ALAPSPAAA	B0702	0.0832397	yes
ALAPSTMKI	A0201	0.113042	yes
ALAPTPSAV	A0201	0.0425077	yes
ALAREVVYL	A0201	0.0203364	yes
ALARRLERA	A0201	0.316944	yes
ALASEPLKV	A0201	0.0183612	yes
ALASHILTA	A0201	0.0250647	yes
ALASISHVA	A0201	0.228008	yes
ALASLENHV	A0201	0.0495628	yes
ALASRFLKK	A0301	0.001	yes
ALASVIKEL	A0201	0.00814107	yes
ALASVVIHK	A0301	0.00495641	yes
ALATLIHQV	A0201	0.00100622	yes
ALDAGNIKL	A0201	0.0354328	yes
ALDANIARL	A0201	0.0218008	yes
ALDASILNV	A0201	0.0177795	yes
ALDDFSISV	A0201	0.00272443	yes
ALDEKLLNI	A0201	0.00451555	yes
ALDEPPYLTV	A0201	0.00849476	yes
ALDEQLVQV	A0201	0.001	yes
ALDEVFTKV	A0201	0.00402736	yes
ALDGKIYEL	A0201	0.00114016	yes
ALDILITNV	A0201	0.0484736	yes
ALDKALTSV	A0201	0.00889439	yes
ALDKATVLL	C0401	0.022315	yes
ALDKITASL	A0201	0.0230493	yes
ALDNDNYNL	A0201	0.0277753	yes
ALDPASISV	A0201	0.00873769	yes
ALDPIIHGL	A0201	0.00164177	yes
ALDQEIIEV	A0201	0.001	yes
ALDQKVRSV	A0201	0.00375155	yes
ALDSGASLLHL	A0201	0.0662969	yes
ALDSTNVEA	A0201	0.0395226	yes
ALDTKIGRYK	A0301	0.105176	yes
ALDTRVVEL	A0201	0.00280032	yes
ALDTSNVMV	A0201	0.0570676	yes
ALDTTRHEL	A0201	0.0312452	yes
ALDVPHAEL	C0401	0.0345445	yes
ALEKEQRER	A0301	0.867397	no
ALEPIDITV	A0201	0.0752225	yes
ALESFLKQV	A0201	0.0503234	yes
ALFAKPLKGK	A0301	0.00450917	yes
ALFASGLIHRV	A0201	0.154197	yes
ALFDAQAQV	A0201	0.00608437	yes
ALFDGHGGPAAA	A0201	0.119669	yes
ALFDGVVSK	A0301	0.00466996	yes
ALFDSGLHPA	A0201	0.131766	yes
ALFEEVPEL	A0201	0.001	yes
ALFEGKVQL	A0201	0.00811787	yes
ALFGKTDVV	A0201	0.218371	yes
ALFGQPPFK	A0301	0.0801348	yes
ALFPERITV	A0201	0.0270358	yes
ALFPGDVDRL	A0201	0.0813466	yes
ALFQGIAKK	A0301	0.0130241	yes
ALFQRPPLI	A0201	0.176316	yes
ALFSRIFGK	A0301	0.0110973	yes
ALFVAATYK	A0301	0.0445413	yes
ALGAVVKV	A0201	0.015155	yes
ALGHVRYV	A0201	0.0374381	yes
ALGKILSV	A0201	0.00325214	yes
ALGNIVHGL	A0201	0.0362878	yes
ALGPGVPHI	A0201	0.0620009	yes
ALGPPGAAL	B0702	0.00918727	yes
ALGSVVAV	A0201	0.0138748	yes
ALGTDAEGQKV	A0201	0.287413	yes
ALGTVTNV	A0201	0.0560794	yes
ALHDILTEI	A0201	0.00728906	yes
ALHKPPLHH	A0301	0.322829	yes
ALHPRGIREK	A0301	0.213072	yes
ALIEDEHNL	A0201	0.00570648	yes
ALIEGQFMA	A0201	0.3007	yes
ALIEKLVEL	A0201	0.001	yes
ALIEVGEGV	A0201	0.0718474	yes
ALIGDDVGL	A0201	0.182396	yes
ALIGFPSVGK	A0301	0.0222364	yes
ALIKHKPSVK	A0301	0.0458321	yes
ALIKQLFEA	A0201	0.0917619	yes
ALIPETTTL	A0201	0.00711453	yes
ALKDKIEKA	A0201	0.0825115	yes
ALKDLINEA	A0201	0.137466	yes
ALKDSVQRA	A0201	0.125533	yes
ALKEGVLEK	A0301	0.0139917	yes
ALKKALAAA	A0201	0.841011	no
ALKLKQSL	B0702	2.22122	no
ALKNPGKYK	A0301	0.0303935	yes
ALKNPPINTK	A0301	0.00462388	yes
ALKQERAKY	A0301	1.33088	no
ALKRPIKQK	A0301	0.00382184	yes
ALKTGIVAK	A0301	0.0392572	yes
ALKVPTTEK	A0301	0.00819416	yes
ALLAGPLRPA	A0201	0.924196	no
ALLAGSEYL	A0201	0.0778876	yes
ALLAYTLGV	A0201	0.10329	yes
ALLDDSVRV	A0201	0.00482115	yes
ALLDGKATL	A0201	0.0129809	yes
ALLDGRLQV	A0201	0.0167369	yes
ALLDGRVQL	A0201	0.00884132	yes
ALLDGSNVVFK	A0301	0.00539156	yes
ALLDKLYAL	A0201	0.001	yes
ALLDNNIGL	A0201	0.0107952	yes
ALLDQALSNA	A0201	0.0894279	yes
ALLDRIVSV	A0201	0.001	yes
ALLDSAHLL	A0201	0.0224571	yes
ALLEEVKAL	A0201	0.00261897	yes
ALLEGLTVV	A0201	0.00676255	yes
ALLEQVNAL	A0201	0.00155928	yes
ALLERGYSL	A0201	0.02721	yes
ALLETVNRL	A0201	0.00245549	yes
ALLGDLTKA	A0201	0.0961715	yes
ALLGKIEKV	A0201	0.00196159	yes
ALLGKLDAI	A0201	0.0939933	yes
ALLGPRDTRVK	A0301	0.106684	yes
ALLGRIPSA	A0201	0.0301016	yes
ALLKAPAKKK	A0301	0.061148	yes
ALLKGLAAV	A0201	0.0224762	yes
ALLKIEGVYA	A0201	0.32738	yes
ALLKQIQEA	A0201	0.0297806	yes
ALLKVNQEL	A0201	0.0112862	yes
ALLNEAKEV	A0201	0.0436299	yes
ALLNGEYLL	A0201	0.091358	yes
ALLNGEYLLAA	A0201	0.237437	yes
ALLPAGFRQK	A0301	0.033162	yes
ALLPASAGV	A0201	0.0584317	yes
ALLPEPNHV	A0201	0.0130902	yes
ALLPQNHKL	A0201	0.00174011	yes
ALLPSSPTL	A0201	0.00443405	yes
ALLQQVHSA	A0201	0.00959651	yes
ALLQRVTEL	A0201	0.00389759	yes
ALLRTVVSV	A0201	0.00779571	yes
ALLRVTPFILK	A0301	0.133271	yes
ALLSAVTRL	A0201	0.0100274	yes
ALLSGLREA	A0201	0.0890717	yes
ALLSLDPAAV	A0201	0.021515	yes
ALLSPGSPK	A0301	0.00500333	yes
ALLSRLEQI	A0201	0.010884	yes
ALLTGIISKA	A0201	0.27953	yes
ALLTRVQEI	A0201	0.0161717	yes
ALMDEVVKA	A0201	0.00634552	yes
ALMDQVHHM	A0201	0.00880554	yes
ALMPVLNQV	A0201	0.00162245	yes
ALNEDIVRV	A0201	0.00160122	yes
ALNEEAGRLLL	A0201	0.132212	yes
ALNEKLVNL	A0201	0.00101445	yes
ALNELLQHV	A0201	0.00161166	yes
ALNENINQV	A0201	0.00125263	yes
ALNEQIARL	A0201	0.00333865	yes
ALNGDLVVV	A0201	0.0510532	yes
ALNGKLYIV	A0201	0.0809318	yes
ALNHKVLHY	A0301	0.001	yes
ALNNHVEVA	A0201	0.182227	yes
ALNNLLHSL	A0201	0.00421599	yes
ALNPADITV	A0201	0.0408002	yes
ALNSKDAAL	A0201	0.121761	yes
ALNSKILSV	A0201	0.00504655	yes
ALPALVMSK	A0301	0.150076	yes
ALPDQGIAKA	A0201	0.188153	yes
ALPEDLVEV	A0201	0.00314096	yes
ALPKEDPTAV	A0201	0.233392	yes
ALQDVPLSSV	A0201	0.00428768	yes
ALQEALENA	A0201	0.0357934	yes
ALQEASEAYL	A0201	0.0772621	yes
ALQEASEAYLV	A0201	0.24524	yes
ALQEKLWNV	A0201	0.00102887	yes
ALQEKVQAV	A0201	0.001	yes
ALQKRLDEV	A0201	0.0398889	yes
ALRAGQIIRK	A0301	0.0580951	yes
ALRDVSEEL	A0201	0.0659696	yes
ALREENEQL	A0201	0.0316077	yes
ALRETVVEV	A0201	0.00646081	yes
ALRGEIETV	A0201	0.0394508	yes
ALSALTARL	A0201	0.119648	yes
ALSDGVHKI	A0201	0.00374965	yes
ALSDHHIYL	A0201	0.0143292	yes
ALSDLEITL	A0201	0.00602522	yes
ALSDSIHTV	A0201	0.001	yes
ALSDYDLVL	A0201	0.182317	yes
ALSEALTEL	A0201	0.00245862	yes
ALSEELVQL	A0201	0.001	yes
ALSEKIVSV	A0201	0.001	yes
ALSEKLARL	A0201	0.00315997	yes
ALSERAVAV	A0201	0.019684	yes
ALSGHLETV	A0201	0.00217122	yes
ALSGHVSTV	A0201	0.00595477	yes
ALSGLAVRL	A0201	0.0945161	yes
ALSGTLSGV	A0201	0.0777686	yes
ALSKEGIVAL	A0201	0.0588255	yes
ALSKPTEKK	A0301	0.0247112	yes
ALSKVHFTA	A0201	0.420001	yes
ALSNHLNAV	A0201	0.0150302	yes
ALSNLEVKL	A0201	0.0349244	yes
ALSNPILNK	A0301	0.00294185	yes
ALSPHNILL	A0201	0.0330542	yes
ALSPNNHEV	A0201	0.00283499	yes
ALSPSLKNK	A0301	0.00428912	yes
ALSQDIPEI	A0201	0.0205027	yes
ALSQINTKL	A0201	0.0350572	yes
ALSRVSVNV	A0201	0.0891632	yes
ALSSKPAEV	A0201	0.0110234	yes
ALSSLAVVV	A0201	0.148286	yes
ALSSLIHAL	A0201	0.00491109	yes
ALSSVIKEL	A0201	0.0117547	yes
ALSSYVVKK	A0301	0.00844294	yes
ALSTPVVEK	A0301	0.00122129	yes
ALTDIVSQV	A0201	0.00213528	yes
ALTDYITRL	A0201	0.00642292	yes
ALTEVYAKA	A0201	0.227996	yes
ALTGAILAA	A0201	0.27548	yes
ALTGYLHTI	A0201	0.0141699	yes
ALTNAVAHV	A0201	0.0259899	yes
ALTPVVVTL	A0201	0.00143151	yes
ALTRALALA	A0201	1.0437	no
ALVDHLNVGV	A0201	0.0765424	yes
ALVDHVAEL	A0201	0.0014186	yes
ALVDMVNDGV	A0201	0.730535	no
ALVESLITV	A0201	0.00116262	yes
ALVGSSPHL	A0201	0.0705148	yes
ALVQDLAKA	A0201	0.276823	yes
ALVSSLHLL	A0201	0.0328471	yes
ALVSTPVRTK	A0301	0.0732733	yes
ALVVQVAEA	A0201	0.324968	yes
ALWAKSPGV	A0201	0.0375967	yes
ALWDIETGQQTT	A0201	0.00171609	yes
ALWDIETGQQTV	A0201	0.001	yes
ALWEDEGVRA	A0201	0.064556	yes
ALWEGPSKA	A0201	0.0950818	yes
ALWEKNTHL	A0201	0.00187982	yes
ALWGGTQPLLK	A0301	0.0110287	yes
ALWGRTTLK	A0301	0.0262913	yes
ALWPPVREK	A0301	0.001	yes
ALWTGMHTI	A0201	0.0417849	yes
ALYASRLYL	A0201	0.325627	yes
ALYATKGSLNK	A0301	0.00565669	yes
ALYATKTLR	A0301	0.107521	yes
ALYAVIEKA	A0201	0.113086	yes
ALYDASFET	A0201	0.71626	no
ALYDATYET	A0201	0.436257	yes
ALYDNVEKL	A0201	0.00148796	yes
ALYEAKRQK	A0301	0.001	yes
ALYEYARRR	A0301	0.102164	yes
ALYEYQPLQI	A0201	0.0168013	yes
ALYGGSLQK	A0301	0.001	yes
ALYGKTEVV	A0201	0.0539174	yes
ALYGNLILRK	A0301	0.0204422	yes
ALYGQPLLL	A0301	0.0894125	yes
ALYGRFTIK	A0301	0.0196915	yes
ALYGRLEVV	A0201	0.0450667	yes
ALYGTIPQI	A0201	0.00825427	yes
ALYGVVNVKK	A0301	0.0124292	yes
ALYHDPDPSGK	A0301	0.0316595	yes
ALYKKILKY	A0301	0.001	yes
ALYNVDAGHRA	A0201	0.584782	no
ALYPGQLVQL	A0201	0.001	yes
ALYPHFPAH	A0301	0.0393408	yes
ALYPNVVQV	A0201	0.001	yes
ALYPVGRVSK	A0301	0.0191391	yes
ALYRLAQKK	A0301	0.0404299	yes
ALYSKGILL	A0201	0.205446	yes
ALYSVYRQK	A0301	0.001	yes
ALYTGDPNL	A0201	0.113804	yes
ALYVAVVNV	A0201	0.041493	yes
AMAASPHAV	A0201	0.0781289	yes
AMAKYMALI	A0201	1.10794	no
AMAPPSHRK	A0301	0.0438384	yes
AMFDHIPVGV	A0201	0.03649	yes
AMFGKLMTI	A0201	0.116709	yes
AMFSPPVNSGK	A0301	0.0314903	yes
AMHGVFLYH	A0301	0.00875948	yes
AMLEEVNYI	A0201	0.0280741	yes
AMNDILAQV	A0201	0.00636035	yes
AMNGHVPAV	A0201	0.0167229	yes
AMPPPPPQGV	A0201	0.527261	no
AMSNLVPPVEL	A0201	2.13835	no
AMWEHPITA	A0201	0.0275969	yes
AMYDKGPFRSK	A0301	0.014362	yes
AMYPDQVQL	A0201	0.0283338	yes
AMYSRKAMYK	A0301	0.0292772	yes
APAAPGRAL	B0702	0.001	yes
APAGRKVGL	B0702	0.0337861	yes
APAPAAQRL	B0702	0.00372401	yes
APAPPKAEA	B0702	0.0193079	yes
APEEHPVL	B0702	0.0872361	yes
APEEHPVLL	C0401	0.131397	yes
APFTGSSLEL	B0702	0.0622453	yes
APGGGSKKRDSL	B0702	0.17605	yes
APGHPLAK	B0702	2.96614	no
APGPGRKEL	B0702	0.0182294	yes
APGSARRPL	B0702	0.0212487	yes
APGVRAVEL	B0702	0.0706634	yes
APHARNGL	B0702	0.10672	yes
APKRPPSAF	B0702	0.00688136	yes
APLDSIHSL	B3501	0.0240314	yes
APLEDEATL	B3501	0.0867553	yes
APPEYHRKAV	B0702	0.10712	yes
APPTRRAQAAL	B0702	0.0194862	yes
APRAPRALAAA	B0702	0.049404	yes
APRGPGAEL	B0702	0.00136117	yes
APRGQRPESAL	B0702	0.00216476	yes
APRGTGIVSA	B0702	0.07054	yes
APRLNSADRPM	B0702	0.307902	yes
APRLPITGL	B0702	0.0131796	yes
APRPAPVAQ	B0702	0.0102931	yes
APRPASGPIRP	B0702	0.123182	yes
APRPASGPIRPIV	B0702	0.0617875	yes
APRPDSRHHSL	B0702	0.00235715	yes
APRPPTAAP	B0702	0.001	yes
APRPVPKPRGL	B0702	0.00980901	yes
APRQPGLMA	B0702	0.0324604	yes
APRVPVQAL	B0702	0.00417929	yes
APSSTEISL	B0702	0.0206118	yes
APVLPPAAL	B0702	0.00442704	yes
APVPAAVL	B0702	0.146404	yes
APVSPSQSL	B0702	0.00399283	yes
APYSRPKQL	B0702	0.0189255	yes
AQAESLRYK	A0301	0.0727231	yes
AQESKIRYK	A0301	0.338624	yes
AQFEHTILL	A0201	0.151678	yes
AQFGGKILRK	A0301	0.136952	yes
AQIRDYQRI	A0201	2.57335	no
AQLGAVVAV	A0201	0.0955128	yes
AQSELDIYL	A0201	0.315137	yes
AQWHEQILV	A0201	0.365826	yes
AQWQKVLPR	A0301	0.14578	yes
AQYDPTKNASKK	A0301	0.00495986	yes
AQYDRQIRL	A0201	0.140756	yes
AQYEHDLEV	A0201	0.108989	yes
AQYGKVIDR	A0301	0.168322	yes
AQYGNILKH	A0301	0.00322226	yes
AQYQFTGIKK	A0301	0.0405035	yes
AQYSPQQLAGK	A0301	0.0314513	yes
AQYTGGIAK	A0301	0.0430651	yes
ARGPIQIL	C0702	0.0106326	yes
ARPASAAL	C0702	1.91579	no
ARPPGYEF	C0702	0.001	yes
ASFGKSFAQK	A0301	0.0279861	yes
ASFTPTSILK	A0301	0.0136844	yes
ASIGPLTGV	A0201	2.48333	no
ASSPPAIPK	A0301	0.0133677	yes
ASTSTTIR	C0401	38.1754	no
ASVDKVLEL	C0702	0.250939	yes
ASYGSTTTK	A0301	0.0111015	yes
ASYGVSKGK	A0301	0.0434937	yes
ASYSDGKLK	A0301	0.0758503	yes
ATAASSSSLEK	A0301	0.0383101	yes
ATALPTGTSK	A0301	0.0356716	yes
ATAPAPTAHK	A0301	0.0330872	yes
ATAPPSPLK	A0301	0.00459593	yes
ATAPPSSSK	A0301	0.001	yes
ATAPVGGPK	A0301	0.073544	yes
ATATSSPPPK	A0301	0.0560209	yes
ATDPNILGR	A0301	0.146692	yes
ATDPTIHTV	A0201	0.0181045	yes
ATEQPLTAK	A0301	0.0362268	yes
ATFPLSVQK	A0301	0.00256879	yes
ATFSSSHRYHK	A0301	0.103992	yes
ATFTNVFGK	A0301	0.02973	yes
ATFYGPVKK	A0301	0.02714	yes
ATGSWDSFLK	A0301	0.529026	no
ATIGELAQV	A0201	0.146184	yes
ATIRNVLREK	A0301	0.167475	yes
ATMPVVPSV	A0201	0.0396818	yes
ATNKITIIFK	A0301	0.0320281	yes
ATQTPVSNK	A0301	0.00644404	yes
ATSGPTTFK	A0301	0.0157409	yes
ATSKVALVY	A0301	0.0786891	yes
ATTLKNRPL	B0702	5.44412	no
ATTLPIRNK	A0301	0.0245012	yes
ATTTTVTTK	A0301	0.0335848	yes
ATVAVPLVGK	A0301	0.082448	yes
ATWATKELRK	A0301	0.26918	yes
ATWFNQPARK	A0301	0.252748	yes
ATWKNAVRH	A0301	0.441071	yes
ATYDKAPVEK	A0301	0.00144765	yes
ATYGKPVHH	A0301	0.00490959	yes
ATYPMPTAK	A0301	0.0187049	yes
ATYPRELKH	A0301	0.00897304	yes
ATYSVGMQK	A0301	0.00102309	yes
ATYSYRHGSGKEK	A0301	0.178209	yes
ATYTPQAPK	A0301	0.001	yes
ATYVQPRRK	A0301	0.0317106	yes
ATYYGAFIK	A0301	0.10811	yes
ATYYGAFIKK	A0301	0.019098	yes
AVAAFVLYK	A0301	0.00609217	yes
AVAAHIQEV	A0201	0.0324773	yes
AVAAVAARR	A0301	0.701112	no
AVADAVIEK	A0301	0.0116988	yes
AVADKVHLMYK	A0301	0.038974	yes
AVAHALTEK	A0301	0.0290072	yes
AVAIKAMAK	A0301	0.155973	yes
AVALPLQTK	A0301	0.0107733	yes
AVAPGPWKV	A0201	0.158074	yes
AVAPKPSSR	A0301	0.0920416	yes
AVAPPAGPR	A0301	0.170059	yes
AVAPPAGRP	B0702	0.0908182	yes
AVAPPTPASK	A0301	0.00761726	yes
AVAVDVAVPK	A0301	0.181733	yes
AVEPGRPPL	B0702	0.0708673	yes
AVFDGAQVTSK	A0301	0.00246864	yes
AVFDVRLSGK	A0301	0.00641109	yes
AVFGAGGVGK	A0301	0.0322675	yes
AVFGPDGTLLAK	A0301	0.00455017	yes
AVFHAPKRK	A0301	0.0715257	yes
AVFLGLARK	A0301	0.0660948	yes
AVFPFKPPQR	A0301	0.201372	yes
AVFPHLTVV	A0201	0.116542	yes
AVFPKPFVEK	A0301	0.001	yes
AVFRGRMSMK	A0301	0.0985633	yes
AVGGALAGLV	A0201	4.61142	no
AVGPHLTAK	A0301	0.0327339	yes
AVGSVARAL	B0702	0.230338	yes
AVHDSFVAV	A0201	0.125937	yes
AVHEDIVAV	A0201	0.0284024	yes
AVHQQILSNK	A0301	0.0135108	yes
AVIDVGINRV	A0201	0.115905	yes
AVIEAEKIAQV	A0201	0.158248	yes
AVIEHLERL	A0201	0.0175953	yes
AVIGDVIRV	A0201	0.0971557	yes
AVIPEKQLVEK	A0301	0.0264939	yes
AVKGIGSGK	A0301	0.0962263	yes
AVKKPYSAK	A0301	0.00965031	yes
AVLAAVTEV	A0201	0.0773822	yes
AVLDNPYPV	A0201	0.343138	yes
AVLDQQIHL	A0201	0.0341271	yes
AVLKGVHSHK	A0301	0.0518839	yes
AVLPHVDQV	A0201	0.0304699	yes
AVLPTPVTK	A0301	0.00612318	yes
AVLSWKLAK	A0301	0.0534088	yes
AVMEQIPEI	A0201	0.0107632	yes
AVNAHSNILK	A0301	0.016628	yes
AVNEIALSL	A0201	0.194707	yes
AVNKQLADK	A0301	0.222267	yes
AVNPKEIASK	A0301	0.0119216	yes
AVPTKVFGK	A0301	0.157105	yes
AVRKPIVLK	A0301	0.00157843	yes
AVRTLNKVAMK	A0301	0.256423	yes
AVSEHRLSNK	A0301	0.0114666	yes
AVTKYTSAK	A0301	0.0764614	yes
AVTKYTSSK	A0301	0.0389476	yes
AVVEFLTSV	A0201	0.0438533	yes
AVVKPGNTK	A0301	0.0500449	yes
AVVNKVPLTGK	A0301	0.311629	yes
AVVTQVNKV	A0201	0.212726	yes
AVWAAVQAV	A0201	0.115079	yes
AVWAKGIRNV	A0201	0.631	no
AVWDVGSHFK	A0301	0.0717401	yes
AVYASPENK	A0301	0.0183874	yes
AVYATGNAR	A0301	0.308378	yes
AVYDGHAGSQVAK	A0301	0.001	yes
AVYDRPGASPK	A0301	0.00564058	yes
AVYENAREK	A0301	0.00137112	yes
AVYGQKEIHRK	A0301	0.0106837	yes
AVYGQNDIHHK	A0301	0.0173833	yes
AVYNSWKNNK	A0301	0.0414601	yes
AVYSGISLK	A0301	0.001	yes
AVYTYHEKK	A0301	0.0554587	yes
AVYVPFWQK	A0301	0.001	yes
AYRQGHFTY	C0702	0.0135195	yes
AYSSYVHQY	C0702	0.00119735	yes
AYVEKVERL	C0702	0.0502944	yes
CSMADVAILA	A0201	17.6721	no
DAFSKDHQL	B3501	0.320589	yes
DASGPDPQL	B3501	0.126031	yes
DILYIPVVK	A0301	2.65912	no
DIYSYNPDL	A0201	3.17853	no
DLFEEKITH	A0301	1.00909	no
DMHPLLELA	A0201	3.23229	no
DPFRDAVTL	B3501	0.059454	yes
DPFRDLHSL	B3501	0.109982	yes
DPYQGTIVL	B3501	0.0460821	yes
DPYSDDPRL	B3501	0.239737	yes
DQAQKAEGAGDAK	A0301	5.74988	no
DSYVGDEAQSK	A0301	2.13498	no
DTGRPSTTVRY	B3501	3.31103	no
EAGAVAAVI	B3501	1.2393	no
EAVSVDRVL	B3501	0.276094	yes
EDQTEYLEER	B3501	33.5778	no
ELAAEVEVQ	B3501	4.03767	no
ELFSSPPAV	A0201	0.264415	yes
ELRGQLLEA	A0201	2.09694	no
EPLHNVQVL	B3501	0.146687	yes
EPNPDDPLM	B3501	0.072098	yes
EPRPPHGEL	B0702	0.0435679	yes
EQRPGSILY	C0702	1.94229	no
ESVAILPQL	B3501	0.817288	no
ETARIAQLV	A0201	7.40058	no
ETVEDVIVR	B3501	2.97103	no
EVISKLYAV	A0201	0.532929	no
EVTVNVTVL	B3501	0.459945	yes
FAPPQPVAA	C0401	0.511585	no
FASGLIHRV	A0201	0.131445	yes
FASHVSPEV	A0201	0.282286	yes
FGGHIRSV	A0201	2.29715	no
FGLARAFGV	A0201	4.61034	no
FGTNVMVTV	A0201	1.18553	no
FIASKGVKLV	A0201	0.534849	no
FIDDANYSV	A0201	0.0170344	yes
FIDPKKIKV	A0201	0.056607	yes
FIFEKKLAQA	A0201	0.0989847	yes
FIFSDTHEL	A0201	0.0474615	yes
FIINGIEKV	A0201	0.0468077	yes
FILANEHNV	A0201	0.0935233	yes
FILPHISTA	A0201	0.102416	yes
FILPKEIAV	A0201	0.0452977	yes
FILPYIHKA	A0201	0.0666938	yes
FINIVVHSV	A0201	0.0945749	yes
FIQEIEHAL	A0201	0.0186796	yes
FIQEPAKNR	A0301	1.03213	no
FISEFEHRV	A0201	0.0298479	yes
FISEIIHQL	A0201	0.00134654	yes
FISERVEVV	A0201	0.0543106	yes
FKIKTVAQK	A0301	1.54611	no
FLADIVQKL	A0201	0.001	yes
FLADNHHQV	A0201	0.00126632	yes
FLADPSAFV	A0201	0.0928454	yes
FLADPSAFVAA	A0201	0.102674	yes
FLAEHPNVTL	A0201	0.00194878	yes
FLAGAVTSV	A0201	0.00637497	yes
FLAKLIAQA	A0201	0.0698497	yes
FLANIGTSV	A0201	0.0752115	yes
FLASESLIKQI	A0201	0.176742	yes
FLASLSNRL	A0201	0.0667512	yes
FLASVVDPRV	A0201	0.193879	yes
FLDAVREV	A0201	0.0825059	yes
FLDDNQIVT	C0401	0.384224	yes
FLDDVVHSL	A0201	0.001	yes
FLDEKTHEL	A0201	0.001	yes
FLDEPTNHL	C0401	0.00186913	yes
FLDERTPRL	A0201	0.00159267	yes
FLDESRSTQYM	A0201	0.201168	yes
FLDESVVKV	A0201	0.001	yes
FLDGHDLQL	A0201	0.0194368	yes
FLDGNELTL	A0201	0.017404	yes
FLDGNEMTL	A0201	0.0305267	yes
FLDGRPLTL	A0201	0.0135469	yes
FLDGYVSQL	A0201	0.00644628	yes
FLDHIIASV	A0201	0.00309025	yes
FLDIPRSRL	C0401	0.0723928	yes
FLDITNPKA	A0201	0.309949	yes
FLDKELTGL	A0201	0.0219564	yes
FLDKNDHSL	A0201	0.0234816	yes
FLDKQGFYV	C0401	0.0955031	yes
FLDLTEQEF	C0401	0.00112626	yes
FLDNERHEV	A0201	0.00838948	yes
FLDNGPKTI	C0401	0.0530178	yes
FLDNSFEKV	A0201	0.0240391	yes
FLDPAQRDL	C0401	0.0124592	yes
FLDQHGHNL	A0201	0.026419	yes
FLDSEVSEL	A0201	0.003735	yes
FLDSTGSRL	C0401	0.0173661	yes
FLDSTSPLL	A0201	0.0336468	yes
FLDVNSHKI	C0401	0.0566555	yes
FLEKLLPPV	A0201	0.383437	yes
FLEPVNPRL	A0201	0.045589	yes
FLFDGSPTYV	A0201	0.001	yes
FLFDPKKLSV	A0201	0.00643369	yes
FLFEDFSKA	A0201	0.268602	yes
FLFEPVVKA	A0201	0.0429437	yes
FLFGEEPSKL	A0201	0.0342353	yes
FLFGEVHKA	A0201	0.0256895	yes
FLFGSIRGA	A0201	0.348318	yes
FLFGYPKRL	A0201	0.0920986	yes
FLFNTENKL	A0201	0.0733706	yes
FLFQEPRSI	A0201	0.113178	yes
FLGEKYIRRV	A0201	0.371629	yes
FLGGLSPGV	A0201	0.157766	yes
FLGKIYQI	A0201	0.0149025	yes
FLGPEPKSV	A0201	0.0627556	yes
FLGPWPAAS	A0201	4.98566	no
FLGRDTYGV	A0201	0.489219	yes
FLGSFIDHV	A0201	0.12622	yes
FLGSNTPHV	A0201	0.0437678	yes
FLHDGLIRV	A0201	0.00302995	yes
FLHDISDVQL	A0201	0.0344847	yes
FLHEATARL	A0201	0.0205386	yes
FLHEATVRL	A0201	0.00846125	yes
FLIEEQKIVV	A0201	0.0201592	yes
FLIEGTISRA	A0201	0.0483033	yes
FLIGPKLYEA	A0201	0.146211	yes
FLIGQGAHV	A0201	0.126396	yes
FLKDLVASV	A0201	0.0109433	yes
FLKEELVAA	A0201	0.0777713	yes
FLLAEDTKV	A0201	0.0659521	yes
FLLDGFPRTV	A0201	0.00194608	yes
FLLDKKIGV	A0201	0.0122017	yes
FLLDPVKGERL	A0201	0.0213872	yes
FLLEKGYEV	A0201	0.00610736	yes
FLLENSSKV	A0201	0.00960822	yes
FLLEREQLL	A0201	0.0161396	yes
FLLGHEIAHA	A0201	0.162784	yes
FLLGPRLVLA	A0201	0.200459	yes
FLLPGHTRL	A0201	0.0463233	yes
FLLPGTHTL	A0201	0.00121577	yes
FLLPHPGLKV	A0201	0.0187255	yes
FLLPHPGLQV	A0201	0.00371756	yes
FLLPKFHGV	A0201	0.00841764	yes
FLLPKVQSI	A0201	0.00257184	yes
FLLPTGAEA	A0201	0.287294	yes
FLLPTLRKV	A0201	0.00683925	yes
FLMDFIHQV	A0201	0.001	yes
FLMKNSDLYGA	A0201	0.650196	no
FLMQYPGRSL	A0201	0.218414	yes
FLNEDLNQL	A0201	0.00375871	yes
FLNGEVIRL	A0201	0.0108097	yes
FLNKEILEL	A0201	0.0146525	yes
FLNKEITSV	A0201	0.0088379	yes
FLNNQEYVL	A0201	0.120524	yes
FLNNQIKEL	A0201	0.0117262	yes
FLNPDEVHAI	A0201	0.249087	yes
FLPAGIVAV	A0201	0.0497481	yes
FLPARFYQA	A0201	0.640612	no
FLPASLRSV	A0201	0.106934	yes
FLPDANSSV	A0201	0.0489223	yes
FLPDPSALQNL	A0201	0.0268181	yes
FLPEAPAEL	C0401	0.0106915	yes
FLPEGVNKL	A0201	0.0166358	yes
FLPEPMGTA	C0401	1.91624	no
FLPESVAVV	A0201	0.0336894	yes
FLPPAQVTV	A0201	0.0197674	yes
FLPPLPTSV	A0201	0.0353722	yes
FLPQGFPDSV	A0201	0.353029	yes
FLPRKFPSL	A0201	0.16367	yes
FLQEGDLISA	A0201	0.00811429	yes
FLQEHNTTL	A0201	0.001	yes
FLQEKSPAV	A0201	0.00139009	yes
FLQEQLVEL	A0201	0.001	yes
FLQEYGLSV	A0201	0.032199	yes
FLQEYVANL	A0201	0.00184717	yes
FLQLDVKRV	A0201	0.172403	yes
FLQPELVKL	A0201	0.00139897	yes
FLQPGGYHV	A0201	0.0789549	yes
FLQPHQREV	A0201	0.00675919	yes
FLRNINEYL	A0201	0.202742	yes
FLSDGTIISV	A0201	0.001	yes
FLSEKLERI	A0201	0.00706707	yes
FLSELTQQL	A0201	0.00174525	yes
FLSPDKLSL	A0201	0.0862249	yes
FLSQTGHGV	A0201	0.136975	yes
FLSSVIQNL	A0201	0.00690714	yes
FLSTLEHHL	A0201	0.0330648	yes
FLSTSIAQL	A0201	0.0126485	yes
FLTDREVRL	A0201	0.0146296	yes
FLTKQEILL	A0201	0.150541	yes
FLVGERVTL	A0201	0.0734364	yes
FLWKEPATM	C0401	0.165512	yes
FLYDDNQRV	A0201	0.00554638	yes
FLYKVVQV	A0201	0.0205333	yes
FLYQYSTRL	A0201	0.0525649	yes
FLYSDEVQI	A0201	0.036146	yes
FMATIAEGL	A0201	0.425539	yes
FMNPHLISV	A0201	0.0073226	yes
FMQHDVQEL	A0201	0.0228626	yes
FMSDHYLEV	A0201	0.0362087	yes
FMTTNVPNV	A0201	0.0424683	yes
FPAAPIPTL	B3501	0.00224635	yes
FPAPGKTVTL	B3501	0.0259255	yes
FPDEKIPTL	B3501	0.0231396	yes
FPEASPATL	B3501	0.0692944	yes
FPEEVIATI	B3501	0.0818452	yes
FPEHIFPAL	B3501	0.0767773	yes
FPELDSPQL	B3501	0.104701	yes
FPEPNPRVI	C0401	0.318734	yes
FPEPNPRVIEL	B3501	0.437241	yes
FPEQIAEKL	B3501	0.0718514	yes
FPGKVHSL	B3501	0.170379	yes
FPGSEDVKL	B3501	0.2228	yes
FPHGGGFVL	B3501	0.182007	yes
FPHVGEPSL	B3501	0.0829194	yes
FPKPFVEK	B3501	6.65357	no
FPNEFIVET	B3501	0.110335	yes
FPNIPGKSL	B0702	0.10391	yes
FPNIVIKGSEL	B3501	0.681842	no
FPNKQGYVL	B3501	0.211768	yes
FPQYPDKEL	B0702	0.284555	yes
FPRHIEPEL	B3501	0.256459	yes
FPSAPDVKA	B3501	0.713976	no
FPTGDSKVVL	B3501	0.369135	yes
FPTPDPAAL	B3501	0.0217311	yes
FPVEVNTVL	B3501	0.00619206	yes
FPVGRVHRL	B3501	0.154075	yes
FPVQGVHTV	B3501	0.0430376	yes
FPVRDGKIKL	B3501	0.42677	yes
FPWGDGNHTL	B3501	0.0198023	yes
FQDPNAFAV	A0201	0.372101	yes
FQDPVPLTV	C0401	0.0398325	yes
FQGKTPLRK	A0301	0.956439	no
FQHTGIYSV	A0201	0.161835	yes
FQILLNTV	A0201	2.30709	no
FRDPYRFKK	C0702	0.262214	yes
FRNVEVLIY	C0702	0.00204822	yes
FRVPTANVS	C0702	0.121361	yes
FTAEFLEKV	A0201	0.0718422	yes
FTQDSNYLL	A0201	0.370173	yes
FVDDYTVRV	C0401	0.0165645	yes
FVDGLTFKV	A0201	0.126459	yes
FVDPAQITM	C0401	0.00607393	yes
FVEEYLKEV	A0201	0.108979	yes
FVFEPPPGV	A0201	0.190686	yes
FVFKEPQQV	A0201	0.0869953	yes
FVFKPNSKK	A0301	0.036719	yes
FVIDLQTRL	A0201	0.089615	yes
FVIDPVRNL	A0201	0.191101	yes
FVIRNIVEA	A0201	0.451002	yes
FVLKHKVAQK	A0301	0.224516	yes
FVLPELPSV	A0201	0.00866013	yes
FVLPVATQI	A0201	0.239244	yes
FVNDIFERI	A0201	0.347862	yes
FVTELKELR	B3501	5.49844	no
FVWEASHYL	A0201	0.0320266	yes
FVWSGTAEA	A0201	0.441441	yes
FVYKGGKIYK	A0301	0.0951376	yes
FVYPGNPLRH	A0301	1.79202	no
FYDERIVVV	C0401	0.001	yes
FYQEHPDL	C0401	0.254394	yes
GAEGTVFPK	A0301	1.24882	no
GAGGGFGSR	A0301	4.39673	no
GAYGEPRVK	A0301	0.317528	yes
GEHGLLTYI	A0201	3.67136	no
GEIRTITVV	A0201	4.57217	no
GGGGLGSGGSIR	A0301	29.4221	no
GGLCERLVSL	A0201	1.93647	no
GHTNNLRPKKKVK	A0301	28.1163	no
GIADFVLKY	A0301	0.00847554	yes
GIAGSLKTV	A0201	0.127648	yes
GIAPAVPSI	A0201	0.117957	yes
GIDSSSPEV	A0201	0.0695882	yes
GIFDDPPAL	A0201	0.123352	yes
GIFGGHIRSV	A0201	0.0844301	yes
GIFPGTPLK	A0301	0.0432454	yes
GIFPGTPLKK	A0301	0.0122172	yes
GIIDRIFQA	A0201	0.183851	yes
GILGIQPPSV	A0201	0.0993029	yes
GISRQGIIAV	A0201	0.834069	no
GIVGGLSTV	A0201	0.290663	yes
GIYAGKKLFK	A0301	0.0452628	yes
GIYAYGFEK	A0301	0.0616304	yes
GIYPHEPKHK	A0301	0.0448316	yes
GIYPPGSPGK	A0301	0.0313167	yes
GKFIDQFVY	C0702	0.400462	yes
GLAAGGIVAV	A0201	0.00585846	yes
GLAALAVHL	A0201	0.196287	yes
GLAAQPPAA	A0201	0.318025	yes
GLAASVISK	A0301	0.0234267	yes
GLADASLLKKV	A0201	0.0733645	yes
GLADITQQL	A0201	0.00387301	yes
GLADKVYFL	A0201	0.00862067	yes
GLADNTVIAKV	A0201	0.0487483	yes
GLADPSALTQA	A0201	0.012721	yes
GLAEDSPKM	A0201	0.202852	yes
GLAEELVRA	A0201	0.0286556	yes
GLAEKPQLV	A0201	0.0153888	yes
GLAEPDMLRKA	A0201	0.280431	yes
GLAERISVL	A0201	0.0574707	yes
GLAESVSTL	A0201	0.00588942	yes
GLAGAVSEL	A0201	0.0473032	yes
GLAGPVRGV	A0201	0.248253	yes
GLAHFVNEI	A0201	0.098177	yes
GLAKAVASV	A0201	0.0350623	yes
GLAKLIADV	A0201	0.258265	yes
GLAKSIHHA	A0201	0.1072	yes
GLAPAEVVVATV	A0201	1.17319	no
GLAPGGLAVV	A0201	0.00424543	yes
GLAPHLEQI	A0201	0.0108595	yes
GLAPKPVQV	A0201	0.00364547	yes
GLAPLEVRV	A0201	0.0308478	yes
GLARVILSK	A0301	0.0209005	yes
GLATDVQTV	A0201	0.0125041	yes
GLAYINHLV	A0201	0.254583	yes
GLDAARTYV	A0201	0.300478	yes
GLDAGLHQL	A0201	0.00634579	yes
GLDALKVTV	A0201	0.0512675	yes
GLDDIKDLKV	A0201	0.0750232	yes
GLDELFVQV	A0201	0.00305656	yes
GLDIDGIYRV	A0201	0.128102	yes
GLDIEGVKTV	A0201	0.147832	yes
GLDIPTVQV	A0201	0.176425	yes
GLDNQIQEI	A0201	0.0116752	yes
GLDPARVNV	A0201	0.082032	yes
GLDPNKPPEL	A0201	0.0284464	yes
GLDPQGDRSFL	A0201	0.225887	yes
GLDPSGARLV	A0201	0.145316	yes
GLDPSQRPK	A0301	0.052244	yes
GLDPTQFRV	A0201	0.0319171	yes
GLDRLNVTV	A0201	0.0340764	yes
GLDRNAPSV	A0201	0.119528	yes
GLDSSLVAA	A0201	0.0859879	yes
GLDSSVSFV	A0201	0.0576741	yes
GLDVDGIYRV	A0201	0.110057	yes
GLEAIQRTPK	A0301	0.787478	no
GLEEYLEKV	A0201	0.0261246	yes
GLFAPVHKV	A0201	0.0524735	yes
GLFDQHFRL	A0201	0.0709014	yes
GLFEVGAGWIGK	A0301	0.0506349	yes
GLFGETLRAA	A0201	0.309988	yes
GLFGGAGVGK	A0301	0.0378805	yes
GLFGKELHKV	A0201	0.0408731	yes
GLFNRIIRK	A0301	0.0117552	yes
GLFPAPIHV	A0201	0.0435186	yes
GLFPTSHSV	A0201	0.0129396	yes
GLFQGKTPLRK	A0301	0.0430263	yes
GLFSNDIPHV	A0201	0.0317786	yes
GLGEGFQTVRV	A0201	0.349145	yes
GLGPPGRSV	B0702	0.159513	yes
GLGPTFKL	A0201	0.885467	no
GLGRVWAV	A0201	0.00897771	yes
GLHDGIQRV	A0201	0.00694731	yes
GLHFVVPSV	A0201	0.077405	yes
GLHNVVYGI	A0201	0.139747	yes
GLHSVAEGV	A0201	0.235546	yes
GLIDELNQA	A0201	0.0420963	yes
GLIDENPGL	A0201	0.0200371	yes
GLIDGRLTI	A0201	0.185935	yes
GLIDHQTYL	A0201	0.0115897	yes
GLIDKVNEL	A0201	0.0032367	yes
GLIDRQVTV	A0201	0.0038221	yes
GLIDVHVHL	A0201	0.0277735	yes
GLIDVKPLGV	A0201	0.0196524	yes
GLIDYNQLA	A0201	0.251854	yes
GLIEIISNA	A0201	0.0982374	yes
GLIEILKKV	A0201	0.00789122	yes
GLIEKNIEL	A0201	0.00353325	yes
GLIPIHADPRL	A0201	0.427163	yes
GLIQGVKSV	A0201	0.0335284	yes
GLKEGIPAL	A0201	0.0336165	yes
GLKELSEYV	A0201	0.106123	yes
GLKGRVFEV	A0201	0.0972465	yes
GLKNGVPAV	A0201	0.0868625	yes
GLLAGDRLVEV	A0201	0.099638	yes
GLLDNPELRV	A0201	0.0249402	yes
GLLEFLRPA	A0201	0.674016	no
GLLEGIRGA	A0201	0.160913	yes
GLLEGVRGV	A0201	0.0180988	yes
GLLEKIATPK	A0301	0.00857831	yes
GLLENELKL	A0201	0.020761	yes
GLLENIPRV	A0201	0.001	yes
GLLENIRQL	A0201	0.00322113	yes
GLLERVKEL	A0201	0.00396749	yes
GLLGAGGTVSV	A0201	0.0262785	yes
GLLGNVAEV	A0201	0.00836901	yes
GLLGNVVNI	A0201	0.0355684	yes
GLLGSPVRAA	A0201	0.489404	yes
GLLGVTQQL	A0201	0.0130408	yes
GLLKVVPQA	A0201	0.0413714	yes
GLLNRPNPLL	A0201	0.352969	yes
GLLPDVPSL	A0201	0.00412062	yes
GLLPLLHRA	A0201	0.042276	yes
GLLPSLAKA	A0201	0.109	yes
GLLPSPLAV	A0201	0.0410087	yes
GLLQQPPAL	A0201	0.0243066	yes
GLLRDEALAEV	A0201	0.131305	yes
GLLTEIRAV	A0201	0.0435963	yes
GLLTGDVQL	A0201	0.0742184	yes
GLLTKPIVK	A0301	0.0549834	yes
GLMADPMKV	A0201	0.175628	yes
GLMDDVDFKA	A0201	0.81507	no
GLMDTVKKV	A0201	0.00557736	yes
GLMGAGIAQV	A0201	0.00766574	yes
GLMGFIVYK	A0301	0.0761235	yes
GLNEEIARV	A0201	0.00663379	yes
GLNEHNHHL	A0201	0.00353346	yes
GLNSEQILL	A0201	0.141502	yes
GLQEAQYRL	A0201	0.0225814	yes
GLQEGTHEL	A0201	0.00206182	yes
GLQHEPAGV	A0201	0.115113	yes
GLQHWVPEL	A0201	0.0289863	yes
GLRGFPNVLK	A0301	0.0387582	yes
GLRPGPELIQK	A0301	0.0213844	yes
GLSDLRLEL	A0201	0.0977686	yes
GLSERDINL	A0201	0.0750135	yes
GLSESSVKV	A0201	0.0128929	yes
GLSETILAV	A0201	0.00902908	yes
GLSNHIAAL	A0201	0.0283716	yes
GLSNLGIKSI	A0201	0.545234	no
GLSPALTAV	A0201	0.0342866	yes
GLSPDNPFL	A0201	0.106131	yes
GLSPEIHTL	A0201	0.00149259	yes
GLSPKSPFL	A0201	0.0734537	yes
GLSPLSPTV	A0201	0.0163499	yes
GLSQVAVTV	A0201	0.0475516	yes
GLSRVLVAV	A0201	0.0655483	yes
GLSSDLQQV	A0201	0.0108177	yes
GLSSELRSV	A0201	0.0313314	yes
GLSTEGIYRV	A0201	0.109514	yes
GLTDIRTLV	A0201	0.218633	yes
GLTDKLTQA	A0201	0.0329468	yes
GLTDVILYH	A0301	0.00551706	yes
GLTDVIRDV	A0201	0.139095	yes
GLTEALHFV	A0201	0.0115669	yes
GLTSTNAEV	A0201	0.0491294	yes
GLTVPTSPK	A0301	0.0723267	yes
GLVAGGIIGA	A0201	0.330737	yes
GLVDEKALAQA	A0201	0.0718657	yes
GLVDKLQAL	A0201	0.010972	yes
GLVDQLVKA	A0201	0.0545601	yes
GLVGSLQEV	A0201	0.0251858	yes
GLVNYQISV	A0201	0.0698858	yes
GLVVVNHYL	A0201	0.20056	yes
GLWEEAYRV	A0201	0.0189584	yes
GLWEQENHL	A0201	0.0193855	yes
GLWGHPVLA	A0201	0.233479	yes
GLWGPEEEPHL	A0201	0.130528	yes
GLWRGEEVTL	A0201	0.0707071	yes
GLYEFFRAK	A0301	0.016105	yes
GLYEFPLNK	A0301	0.001	yes
GLYERPTAA	A0201	0.152645	yes
GLYGQTTGK	A0301	0.0239935	yes
GLYKAPLSK	A0301	0.00415231	yes
GLYPGKVREA	A0201	0.149007	yes
GLYPHVLQK	A0301	0.001	yes
GLYPKPRTK	A0301	0.001	yes
GLYPNLIQV	A0201	0.00360134	yes
GLYPQSPLL	A0201	0.0679254	yes
GLYPSPFHR	A0301	0.0406389	yes
GLYQDPVTL	A0201	0.028797	yes
GLYQGQVLV	A0201	0.101993	yes
GLYSGVTTV	A0201	0.00774011	yes
GLYSRQLYV	A0301	0.0252108	yes
GLYTKSKTK	A0301	0.00648666	yes
GLYYIHRNK	A0301	0.0346626	yes
GMAERIPEL	A0201	0.00617073	yes
GMQGAGIQGV	A0201	0.35357	yes
GMWQEEVTV	A0201	0.0372753	yes
GMYGKIAVMEL	A0201	0.551166	no
GMYIFLHTV	A0201	0.1132	yes
GMYPNLVHV	A0201	0.0286547	yes
GMYVFLHAV	A0201	0.178504	yes
GPPPPPGKPQ	B0702	5.07912	no
GPREAFRQL	B0702	0.0200548	yes
GPREAVSGL	B0702	0.0200782	yes
GPRKGGRVI	B0702	0.114702	yes
GPRPITQSEL	B0702	0.0107732	yes
GPRTAALGLL	B0702	0.289632	yes
GPTDVTVAL	B3501	0.0360426	yes
GQFPSYLETV	A0201	0.365705	yes
GQIEVVPEV	A0201	0.0175691	yes
GQISEVVVV	A0201	0.273411	yes
GQKEIHRK	A0301	21.8103	no
GQTGVIRSV	A0201	0.390177	yes
GQYGNPLNK	A0301	0.0258114	yes
GQYGNPLNKY	A0301	0.256035	yes
GRPQGPPQQGGHQQ	C0702	5.57456	no
GSYNKVFLAK	A0301	0.0465111	yes
GSYSKAFAR	A0301	0.181191	yes
GSYSSHISSK	A0301	0.0391435	yes
GSYVTHETK	A0301	0.456497	yes
GTAIIQLPSK	A0301	0.579021	no
GTAQLTLLH	A0301	0.03466	yes
GTDSHLVVKK	A0301	0.206892	yes
GTFGGLGSK	A0301	0.112454	yes
GTFPRAFKK	A0301	0.0433755	yes
GTIGKKFARK	A0301	0.241291	yes
GTKAVTKYTSAK	A0301	0.604145	no
GTKGPSNVFK	A0301	0.0727109	yes
GTLDYILQR	A0301	0.00773319	yes
GTLNQPLTK	A0301	0.0166942	yes
GTMTGMLYK	A0301	0.151744	yes
GTNPGIITK	A0301	0.0164778	yes
GTRAPPMVRK	A0301	0.0746898	yes
GTYGPPAKR	A0301	0.116188	yes
GTYHGMTLK	A0301	0.0252371	yes
GTYQPLSTR	A0301	0.0193738	yes
GTYVKPLSNK	A0301	0.00354844	yes
GVADKILKK	A0301	0.00124399	yes
GVAESIHLWEV	A0201	0.57177	no
GVFRGPVLPK	A0301	0.00871611	yes
GVFWTGSGFAK	A0301	0.320006	yes
GVGPPRGAL	B0702	0.0702188	yes
GVGPVPARA	B0702	1.21821	no
GVHGGILNK	A0301	0.0529837	yes
GVIDGHIYAV	A0201	0.0630692	yes
GVIDVITKT	A0201	1.362	no
GVKKPTKAL	B0702	0.154413	yes
GVLDKLRSV	A0201	0.0374309	yes
GVLDTLTKV	A0201	0.0347097	yes
GVLGTVVHGK	A0301	0.19122	yes
GVLGVVTGV	A0201	0.169545	yes
GVLPNIQAV	A0201	0.0617445	yes
GVMESVIAL	A0201	0.0414638	yes
GVNPYILKK	A0301	0.0047671	yes
GVPNYLPSV	A0201	0.215816	yes
GVSAATFLK	A0301	0.152546	yes
GVYGDVHRV	A0201	0.0899684	yes
GVYGDVQRV	A0201	0.159712	yes
GVYGGSVHEA	A0201	0.437208	yes
GVYGSFASK	A0301	0.00977762	yes
HAIEESVVL	B3501	0.0243053	yes
HASDRIIAL	B3501	0.0619903	yes
HAVSDPSIL	B3501	0.132218	yes
HDVVILDSL	B3501	1.46127	no
HENVVEVL	B3501	3.20392	no
HFDDFVTNL	C0401	0.001	yes
HFDPEVVQI	C0401	0.001	yes
HIHKSLIGK	A0301	0.0255856	yes
HIIENIVAV	A0201	0.0174191	yes
HILDFSPSL	A0201	0.0474941	yes
HILDSQTVVLK	A0301	0.0343591	yes
HIMPTVHTV	A0201	0.00605856	yes
HINDSAPEV	A0201	0.105089	yes
HIPDVITYL	C0401	0.059308	yes
HLAEALHQA	A0201	0.0101028	yes
HLAEFHQIEGV	A0201	0.649112	no
HLAEVSAEV	A0201	0.00775607	yes
HLAGEVLAV	A0201	0.0220139	yes
HLAIKLEQV	A0201	0.0399128	yes
HLAKVTAEV	A0201	0.0397838	yes
HLANIVERL	A0201	0.0180477	yes
HLANTYISV	A0201	0.0717099	yes
HLAPENFYI	A0201	0.106203	yes
HLAPRTPEV	A0201	0.0083323	yes
HLAPVLVAA	A0201	0.0692932	yes
HLAPYLATL	A0201	0.00990473	yes
HLAQALVTV	A0201	0.00658604	yes
HLASKIEEA	A0201	0.0444159	yes
HLDEAIHVL	A0201	0.00463106	yes
HLDTDVKRV	A0201	0.0479729	yes
HLEDIVRQK	A0301	0.0961073	yes
HLFDAFVSV	A0201	0.0179612	yes
HLFETISQA	A0201	0.0513468	yes
HLFGNLEKL	A0201	0.0322354	yes
HLFKDKVVL	A0201	0.504636	no
HLFRDVAEV	A0201	0.0700521	yes
HLFSGHLSTL	A0201	0.0133436	yes
HLGDFHRTYK	A0301	0.230621	yes
HLGPEGRSV	A0201	0.510668	no
HLIEAVEAI	A0201	0.0274223	yes
HLIEPLANA	A0201	0.204924	yes
HLIHEVTKV	A0201	0.0146231	yes
HLINAFHTPK	A0301	0.187063	yes
HLINFSETL	A0201	0.051008	yes
HLISTINTV	A0201	0.010809	yes
HLLDQIQTL	A0201	0.001	yes
HLLEEPIYL	A0201	0.00520933	yes
HLLELNKLIMK	A0301	0.123819	yes
HLLERVDQV	A0201	0.00411284	yes
HLLGDQISL	A0201	0.0376924	yes
HLLGEGAFAQV	A0201	0.149897	yes
HLLGHLEQA	A0201	0.033749	yes
HLLNESPML	A0201	0.099685	yes
HLLPTAPTTV	A0201	0.0164283	yes
HLLSAISSV	A0201	0.0207215	yes
HLNPVPIKKK	A0301	0.0175256	yes
HLNSHVRQV	A0201	0.00939201	yes
HLSEPLGGK	A0301	0.0241049	yes
HLSGRPIRK	A0301	0.0376901	yes
HLSIINEYL	A0201	0.326816	yes
HLSNILSEV	A0201	0.028562	yes
HLSSEPLSRK	A0301	0.0335654	yes
HLTDITLKV	A0201	0.0220671	yes
HLTEVLTLV	A0201	0.0190335	yes
HLVGGLHTV	A0201	0.00898446	yes
HLVPEVPTV	A0201	0.00337514	yes
HLWNSIHGL	A0201	0.0122737	yes
HLYDIHVTV	A0201	0.00692559	yes
HLYDYTVKL	A0201	0.00869032	yes
HLYEDLFRA	A0201	0.0982885	yes
HLYEQGGRLK	A0301	0.00626571	yes
HLYNSLTRNK	A0301	0.0194668	yes
HLYPGAVTI	A0201	0.101908	yes
HLYSEVKEV	A0201	0.0106208	yes
HLYTSLPSL	A0201	0.0166303	yes
HPAGPRTVF	B3501	0.00643167	yes
HPDGVIPVL	B3501	0.00771836	yes
HPDKDVRLL	C0401	0.132901	yes
HPDQAQAIL	C0401	0.113479	yes
HPDYGSHIQAL	B0702	0.15279	yes
HPEPASGLAAL	B0702	0.100941	yes
HPESVSQSL	B3501	0.0175833	yes
HPHSGSGRSVL	B0702	0.0200022	yes
HPIHQGITEL	B3501	0.0183803	yes
HPISDHEATL	B3501	0.0194525	yes
HPISSEELL	B3501	0.0940069	yes
HPLEGTHEL	B3501	0.0113339	yes
HPLHNDPNL	B3501	0.332941	yes
HPLSNPAEL	B3501	0.0629478	yes
HPNEGALVL	B3501	0.0252234	yes
HPNGNITEL	B3501	0.0134232	yes
HPQPGAVEL	B3501	0.0126753	yes
HPRGWNDHV	B0702	0.467201	yes
HPSGATPTL	B3501	0.00993645	yes
HPTDDTTTL	B3501	0.00302828	yes
HPTDVDYRV	B3501	0.364783	yes
HPTIISESF	B3501	0.00718451	yes
HPTSGVIVL	B3501	0.0186717	yes
HPVHPDIKL	B3501	0.0910273	yes
HPVSREWTL	B0702	0.109157	yes
HPYQPDPKM	B3501	0.0274371	yes
HQIDLIVQL	A0201	0.0301415	yes
HRTVEVEKV	C0702	0.938642	no
HSNEYVVRNK	A0301	0.147737	yes
HSYATSIRK	A0301	0.045853	yes
HTLDSYRILQK	A0301	0.0800598	yes
HTNNLRPKKKVK	A0301	1.92268	no
HTRERVTVAK	A0301	0.075499	yes
HTRTPPIIHR	A0301	0.298971	yes
HTYYKFDYK	A0301	0.210992	yes
HVADFAPEV	A0201	0.109623	yes
HVDSTLLQV	A0201	0.0511877	yes
HVIETLIGKK	A0301	0.200222	yes
HVLDVIHEV	A0201	0.00323799	yes
HVTQEDFEM	B3501	0.382159	yes
HVTSQIVEL	A0201	0.0607369	yes
HVYNLPKGR	A0301	0.383567	yes
HVYSWPKNK	A0301	0.001	yes
HVYTPSTTK	A0301	0.001	yes
HVYVGNISKK	A0301	0.0231716	yes
HYDPATEEF	C0401	0.001	yes
IAGPGLPDL	B3501	0.600196	no
IALWPPVREK	A0301	1.10656	no
IAPPVPLKA	C0401	1.10939	no
IAQLDPEAL	B3501	0.30526	yes
IASPVIAAV	B3501	0.167848	yes
IDDKGTIKL	C0401	0.517375	no
IDQDARDL	C0401	7.67641	no
IEAVLLNSL	B3501	2.22988	no
IENGGVAVL	C0702	1.31814	no
IGYYSATSK	A0301	0.367028	yes
IIAIPTGVK	A0301	0.258553	yes
IIAKVTAKK	A0301	0.0791358	yes
IIDDRVIL	C0401	0.145188	yes
IIDENGVHEL	A0201	0.0624087	yes
IIDPGSTVTV	A0201	0.0382056	yes
IIDQHTFEV	A0201	0.0554861	yes
IIEENIPEL	A0201	0.0463068	yes
IIEPSLRQ	A0301	8.27373	no
IIEPSLRQL	C0401	0.146197	yes
IIEPSLRQLA	C0401	8.78239	no
IIEPSLRQLAQ	A0301	13.0569	no
IIEPSLRQLAQK	A0301	2.16031	no
IIEPSLRQLAQKY	B3501	14.3306	no
IIEPSLRQLAQKYN	C0401	16.5201	no
IIFKNSKTGK	A0301	0.0654649	yes
IIIDSVPEV	A0201	0.00753382	yes
IIIPEIQKV	A0201	0.0304286	yes
IIKDHLQKR	A0301	0.803598	no
IILGGVKAV	A0201	0.158883	yes
IILGKSHYV	A0201	0.0597683	yes
IINSLVTTV	A0201	0.0532172	yes
IINSSITTK	A0301	0.0224193	yes
IINTFHQY	B3501	1.8899	no
IIQKYIRAR	A0301	0.925357	no
IIYAQRRLK	A0301	0.0791174	yes
IIYDPKLQTPK	A0301	0.00465833	yes
IKVQGILSY	C0702	0.167781	yes
ILAAHVPTL	A0201	0.00397425	yes
ILAAVETRL	A0201	0.129382	yes
ILADIVISA	A0201	0.0178382	yes
ILAGATANK	A0301	0.093492	yes
ILANDGVLLAA	A0201	0.272637	yes
ILANHVAKK	A0301	0.090037	yes
ILAPAGSLPKI	A0201	0.347369	yes
ILAPSLAKV	A0201	0.0126412	yes
ILAPTVQEL	A0201	0.00355591	yes
ILAQEIVKA	A0201	0.0602681	yes
ILAQQPLSV	A0201	0.0276928	yes
ILAQRYLRK	A0301	0.0618715	yes
ILATAVYQA	A0201	0.111093	yes
ILDAGGHNV	A0201	0.144532	yes
ILDAGGHNVTI	A0201	0.256819	yes
ILDAKTREK	A0301	0.107809	yes
ILDAQTAFV	C0401	0.0250008	yes
ILDDIGHGV	A0201	0.0340349	yes
ILDDSHLLV	C0401	0.058055	yes
ILDDSPKEI	C0401	0.0175782	yes
ILDDTAKNLRV	A0201	0.0466313	yes
ILDEAIYKV	A0201	0.00116518	yes
ILDEEKFNV	A0201	0.0203343	yes
ILDEHVQRV	A0201	0.001	yes
ILDEPTNHL	C0401	0.00500492	yes
ILDESHERV	A0201	0.0189921	yes
ILDETVNSV	A0201	0.00118586	yes
ILDGNQLHI	A0201	0.135452	yes
ILDHEVPSL	A0201	0.00338126	yes
ILDISEHTL	C0401	0.0267475	yes
ILDISRSEV	C0401	0.0625071	yes
ILDKIVQKV	A0201	0.00669109	yes
ILDKKVEK	A0301	0.903097	no
ILDKKVEKV	A0201	0.0064031	yes
ILDPHVVLL	C0401	0.00100615	yes
ILDQKINEV	A0201	0.00408031	yes
ILDQSRETV	A0201	0.0600829	yes
ILDRLTTKV	A0201	0.0835721	yes
ILDSGIYRI	A0201	0.0367015	yes
ILDSIIAQV	A0201	0.00199153	yes
ILDSRLIAA	A0201	0.0978053	yes
ILEKKVEKV	A0201	0.0615579	yes
ILENIQRNK	A0301	0.333628	yes
ILEPSLYTV	A0201	0.0264941	yes
ILFDGIPLEK	A0301	0.0089085	yes
ILFGGYVAK	A0301	0.0859051	yes
ILFGHENRV	A0201	0.0761525	yes
ILFGPPGTGK	A0301	0.00242954	yes
ILFNNAVKK	A0301	0.0420492	yes
ILFPHQPLSR	A0301	0.268805	yes
ILFPRKPSAPK	A0301	0.11808	yes
ILGAEALPGGL	A0201	3.89111	no
ILGGPGTVQGV	A0201	0.405839	yes
ILGGQPPNV	A0201	0.0844611	yes
ILGIQPPSV	A0201	0.264967	yes
ILGPKPQGV	A0201	0.109846	yes
ILGPMFSGK	A0301	0.222746	yes
ILGPTFTL	A0201	0.624398	no
ILHDDEVTV	A0201	0.00854271	yes
ILHDVVEV	A0201	0.0602512	yes
ILHDVVEVA	A0201	0.145559	yes
ILIDPFHKA	A0201	0.229524	yes
ILIGKENLL	A0201	0.214449	yes
ILIGQTQTR	A0301	0.988522	no
ILKERGAYK	A0301	0.275566	yes
ILLAEVDKV	A0201	0.0568103	yes
ILLAEVPTM	A0201	0.0859895	yes
ILLDEHGHVR	A0201	1.91738	no
ILLDERGQIKL	A0201	0.001	yes
ILLDQTVRV	A0201	0.00223057	yes
ILLEKEAEL	A0201	0.00442235	yes
ILLGKVQQL	A0201	0.00163373	yes
ILLIGDPSV	A0201	0.236139	yes
ILLPIVQKA	A0201	0.0353913	yes
ILLPRIIEA	A0201	0.0334984	yes
ILLPYVSKV	A0201	0.0132902	yes
ILLSEPGLVKL	A0201	0.001	yes
ILLTEPGQVKL	A0201	0.00943297	yes
ILLTGTPAL	A0201	0.0490622	yes
ILMDPSPEYA	A0201	0.132438	yes
ILMEHIHKL	A0201	0.001	yes
ILMEHIHKLKA	A0201	0.123992	yes
ILMGVLKEV	A0201	0.0125368	yes
ILNDKKLFK	A0301	0.0314048	yes
ILNEFPGHGL	A0201	0.229435	yes
ILNLKVIDK	A0301	0.267525	yes
ILNPDGYTL	A0201	0.175382	yes
ILNPEVVTV	A0201	0.00153669	yes
ILNSNEHLL	A0201	0.10043	yes
ILPEKVARV	A0201	0.0109151	yes
ILPKGSARV	A0201	0.363934	yes
ILPKNVLKK	A0301	0.116428	yes
ILQDEQYLM	A0201	0.303782	yes
ILQDGRIFI	A0201	0.312354	yes
ILQDRLNQV	A0201	0.00278207	yes
ILQEKLQEI	A0201	0.00257923	yes
ILQEREYRL	A0201	0.0194929	yes
ILQQHIATV	A0201	0.00302051	yes
ILSDNLRQV	A0201	0.00605486	yes
ILSDVQRKV	A0201	0.0289282	yes
ILSDVTHSA	A0201	0.0330817	yes
ILSEFSSKL	A0201	0.0677138	yes
ILSEIKEAV	A0201	0.0386188	yes
ILSELAPSL	A0201	0.0221602	yes
ILSESLHSL	A0201	0.00100196	yes
ILSEVQQAV	A0201	0.00984441	yes
ILSGIGVSQV	A0201	0.112361	yes
ILSGVIRSV	A0201	0.0283037	yes
ILSKDGVLYV	A0201	0.126693	yes
ILSPTVVSI	A0201	0.0183553	yes
ILSQPTPSL	A0201	0.0988662	yes
ILTDITKGV	A0201	0.0737462	yes
ILTEAIKAA	A0201	0.184065	yes
ILTESEIKL	A0201	0.0266134	yes
ILTNVVPKM	A0201	0.171753	yes
ILTSDVPQI	A0201	0.0293821	yes
ILVEHISGV	A0201	0.0229225	yes
ILWKKNEV	A0201	0.295182	yes
ILYDHAHVK	A0301	0.0925928	yes
ILYGEVEKL	A0201	0.0134934	yes
ILYGKIIHL	A0201	0.0100835	yes
ILYPATTGR	A0301	0.100043	yes
ILYSKTEHL	A0201	0.028162	yes
ILYVGSMPLK	A0301	0.069356	yes
IMDGNRRYAKK	A0301	1.52449	no
IMFRGEVRL	A0201	0.504817	no
IMLEALERV	A0201	0.0151974	yes
IMNDIPIRL	A0201	0.0620166	yes
IPAEGRVAL	B0702	0.0190714	yes
IPASNRLLL	B0702	0.0374476	yes
IPDEQIVVM	C0401	0.00624293	yes
IPDPNVIKL	C0401	0.0233188	yes
IPEGLPAVI	B3501	0.910248	no
IPENNPVKL	C0401	0.166611	yes
IPENVDITL	B3501	0.104364	yes
IPFTGNVKL	B3501	0.190253	yes
IPHMDIEAL	B3501	0.12755	yes
IPIHADPRL	B3501	0.689281	no
IPNEIIHAL	B3501	0.012037	yes
IPQPTPASL	B0702	0.0185562	yes
IPRLVQLL	B0702	0.41192	yes
IPRPPGGVL	B0702	0.00221788	yes
IPRSITVLV	B0702	0.12553	yes
IPRVIQLL	B0702	0.46318	yes
IPTEQVNEL	B3501	0.0376114	yes
IPVSVIFGA	B3501	0.8261	no
IPYHSEVPVSL	B0702	0.0479031	yes
IPYSPDVQI	B3501	0.326302	yes
IQDFEMPTV	A0201	0.663868	no
IQDNHDGTYTV	A0201	0.840557	no
IQFNPPLSEK	A0301	0.049955	yes
IQLPSVNTV	A0201	0.0835626	yes
IQVTKVTQV	A0201	0.182791	yes
IQYSGEVRRF	A0301	0.752902	no
IRDNFVIIY	C0702	0.00598363	yes
IRKPYIWEY	C0702	0.001	yes
IRLAQDAEV	A0201	2.60458	no
IRPENVIIY	C0702	0.001	yes
IRSKVELEV	C0702	0.427291	yes
IRSSYIRVL	C0702	0.0110422	yes
ISFGAFVAK	A0301	0.171959	yes
ISGPISTSK	A0301	0.226633	yes
ISTEVNPKL	A0201	0.755607	no
ITAPPSRVL	B0702	0.181234	yes
ITDKGIIAL	C0401	0.122148	yes
ITSPVVTQK	A0301	0.00556534	yes
ITYKPVKH	A0301	1.25898	no
IVAGSLITK	A0301	0.0158224	yes
IVAGTLTNK	A0301	0.015498	yes
IVALILSTK	A0301	0.0885734	yes
IVAPGTFEV	A0201	0.155548	yes
IVDDRGRSTGK	A0301	0.622211	no
IVDERRRPR	A0301	1.46153	no
IVDRTTTVV	C0401	0.0994195	yes
IVFVTGNAK	A0301	0.183639	yes
IVGDPSTAK	A0301	0.0372585	yes
IVGKVIGTK	A0301	0.12988	yes
IVHGDVLTFK	A0301	0.162252	yes
IVIGVLHQL	A0201	0.0331036	yes
IVLPAGALHQV	A0201	0.122905	yes
IVMQEVETV	A0201	0.0340415	yes
IVNENLVERF	A0301	0.155113	yes
IVPPGGHSV	C0401	0.511707	no
IVTDVIATL	A0201	0.0431663	yes
IVVDNVPQV	A0201	0.0203569	yes
IVYAQRRLK	A0301	0.0575076	yes
IVYAVDFNHK	A0301	0.285326	yes
IVYGQPRTR	A0301	0.151717	yes
IVYPPPPAK	A0301	0.00183238	yes
IYDEAISSF	C0401	0.001	yes
IYDEDEVLL	C0401	0.001	yes
IYDEIQQEM	C0401	0.001	yes
IYDEVVKL	C0401	0.001	yes
IYEPKTFK	C0401	2.08919	no
KADEGLASL	C0401	0.0450464	yes
KADIIVSEL	C0401	0.0533348	yes
KADSVVVLL	C0401	0.0236283	yes
KAFNQGKIFK	A0301	0.154832	yes
KAFQATQQK	A0301	0.0408642	yes
KAIDYIRFL	A0201	0.367258	yes
KAKEPPFVRK	A0301	0.038519	yes
KAMDDTFYL	A0201	0.257877	yes
KANPQVLKK	A0301	0.0115062	yes
KAPPAPLAA	B0702	0.286233	yes
KASDLYITL	C0702	0.247663	yes
KASEVFLQR	A0301	0.0425503	yes
KAYKTVIKK	A0301	0.00267773	yes
KDLGLSAV	A0201	15.4238	no
KEFLVVASV	A0201	2.43501	no
KEKETVII	C0401	12.8973	no
KEKTEVIL	C0401	11.6771	no
KEVAGLVTL	A0201	1.3858	no
KFDDGAVFL	C0401	0.001	yes
KFKFPGRQK	A0301	0.139527	yes
KFWESPETV	C0401	0.0313013	yes
KGNSPLLQK	A0301	0.0249206	yes
KIADFGLAR	A0301	0.100606	yes
KIADFGWSV	A0201	0.204371	yes
KIADRFLLY	A0301	0.001	yes
KIAEKIKEK	A0301	0.00845472	yes
KIAELLENV	A0201	0.0127211	yes
KIAKQIVQK	A0301	0.00152706	yes
KIAPNTPQL	A0201	0.0243693	yes
KIAQEIASL	A0201	0.0399388	yes
KIAQFLESV	A0201	0.0412363	yes
KIDEAESL	C0401	0.407346	yes
KIDEKTAELK	A0301	0.106043	yes
KIFDEILVNA	A0201	0.143546	yes
KIFKKPLKK	A0301	0.001	yes
KIFKNFKEK	A0301	0.0017953	yes
KIFSGVFVK	A0301	0.010962	yes
KIFSGVFVKV	A0201	0.1257	yes
KIFSRPKVFVK	A0301	0.0424543	yes
KIFTEDLPEV	A0201	0.0604492	yes
KIFTSSSNFAK	A0301	0.00372455	yes
KIFVSGKSGVGK	A0301	0.0225348	yes
KIGDFGLTK	A0301	0.0826436	yes
KIGEGTYGV	A0201	0.22475	yes
KIGEVSSPK	A0301	0.0125873	yes
KIGGIFAFK	A0301	0.130833	yes
KIIGIMEEV	A0201	0.105789	yes
KILDLETEL	A0201	0.0268706	yes
KILDLETQL	A0201	0.0211986	yes
KILDNRISQK	A0301	0.00432033	yes
KILEDVVGV	A0201	0.0117745	yes
KILEELQKV	A0201	0.00322701	yes
KILEETLYV	A0201	0.0214902	yes
KILEKEIRV	A0201	0.0149332	yes
KILGPQGNTIK	A0301	0.0493897	yes
KILKPVKKK	A0301	0.00112792	yes
KILPDLNTV	A0201	0.0258164	yes
KILPDVNLGKI	A0201	0.717404	no
KILPTLEAV	A0201	0.0260761	yes
KILPVGGIKEK	A0301	0.0374675	yes
KILPYQLKR	A0301	0.0143438	yes
KILQELPSV	A0201	0.00952531	yes
KILSGVIRSV	A0201	0.0779044	yes
KIMEQSPDM	A0201	0.849294	no
KINEAIVAV	A0201	0.015612	yes
KINKKRIAL	B0702	0.489032	yes
KIPPVTPSI	A0201	0.233413	yes
KIPTPIVGV	A0201	0.542299	no
KIQEILTQV	A0201	0.00291855	yes
KIREANKLAEK	A0301	0.0301875	yes
KISDFGLATV	A0201	0.0199261	yes
KISEVVELL	A0201	0.0416916	yes
KISGTGKALAK	A0301	0.0990702	yes
KISTITPQI	A0201	0.159492	yes
KISTVVSSK	A0301	0.00539808	yes
KISVIVETV	A0201	0.10128	yes
KITAPLINK	A0301	0.00207757	yes
KITEYLERV	A0201	0.0258138	yes
KIVDFSYSV	A0201	0.0788644	yes
KIWDLKERTNV	A0201	0.274266	yes
KIWDPVHRV	A0201	0.0109034	yes
KIWDVSVNSV	A0201	0.0348921	yes
KIYEGQVEV	A0201	0.0108213	yes
KIYGRALEK	A0301	0.0010484	yes
KIYKSDGIK	A0301	0.141215	yes
KIYNANYLK	A0301	0.0450686	yes
KIYNSRVQR	A0301	0.0412799	yes
KIYVGLSK	A0301	0.001	yes
KKRKGQVIQF	B0702	1.87635	no
KLAAVVNNL	A0201	0.0313433	yes
KLADDVDLEQV	A0201	0.00129619	yes
KLADFGLARA	A0201	0.0495677	yes
KLADIQIEQL	A0201	0.00569006	yes
KLADQIFAY	A0301	0.001	yes
KLAEALYIA	A0201	0.183579	yes
KLAEANLLL	A0201	0.0367758	yes
KLAEGAGIQL	A0201	0.00213141	yes
KLAEGVLDV	A0201	0.0275556	yes
KLAEGVQLL	A0201	0.0044234	yes
KLAEIRHEV	A0201	0.00249183	yes
KLAENIDAQL	A0201	0.0396136	yes
KLAERFLAK	A0301	0.001	yes
KLAESVEKA	A0201	0.0152038	yes
KLAEVTKV	A0201	0.0380498	yes
KLAEVTKVV	A0201	0.0288426	yes
KLAFRTLVRK	A0301	0.144812	yes
KLAKLQAQV	A0201	0.0194581	yes
KLAPPPKKA	A0201	0.440356	yes
KLAQSVQKL	A0201	0.00572073	yes
KLASELIQV	A0201	0.001	yes
KLASYQAARK	A0301	0.0429159	yes
KLAVLKYYK	A0301	0.42018	yes
KLDAFVEGV	A0201	0.0228583	yes
KLDAHVERV	A0201	0.00352767	yes
KLDDGSIGV	A0201	0.00971119	yes
KLDDTYIKA	A0201	0.0780454	yes
KLDEHIAYL	A0201	0.001	yes
KLDELKRQEV	A0201	0.0516453	yes
KLDESIYDV	A0201	0.0087861	yes
KLDETGNSL	C0401	0.012712	yes
KLDETGVAL	C0401	0.0145618	yes
KLDGSRLIKV	A0201	0.0349064	yes
KLDHVVTII	C0401	0.0890684	yes
KLDKNPNQV	A0201	0.0147811	yes
KLDNQVSKV	A0201	0.0046435	yes
KLDNSRSILK	A0301	0.0351121	yes
KLDPHNHVL	A0201	0.00556604	yes
KLDQDLNEV	A0201	0.00614806	yes
KLDQTIARK	A0301	0.0358259	yes
KLDRPRFER	A0301	0.448476	yes
KLDSPRVTV	A0201	0.0494791	yes
KLDSTPLKA	A0201	0.113301	yes
KLDSVRVLR	A0301	0.296162	yes
KLDVDAPRLLK	A0301	0.270056	yes
KLDVGNAEV	A0201	0.0523619	yes
KLDVGNIVL	C0401	0.130297	yes
KLDVSNELRRK	A0301	0.205172	yes
KLEAAEERRK	A0301	1.46538	no
KLEDGPKFLK	A0301	0.0316823	yes
KLEEIIHQI	A0201	0.00350294	yes
KLEEQRPERVK	A0301	0.338057	yes
KLEEVERKK	A0301	0.216287	yes
KLELISQLK	A0301	0.224554	yes
KLFDAPLSI	A0201	0.0379338	yes
KLFDAPLSISK	A0301	0.001	yes
KLFDDDDSGKISL	A0201	0.001	yes
KLFDFVNAKK	A0301	0.00221261	yes
KLFDHAVSKF	A0301	0.00391033	yes
KLFDNTVGA	A0201	0.0890426	yes
KLFDRPQEL	A0201	0.00335419	yes
KLFDTQHRV	A0201	0.00163262	yes
KLFDYSKPSAK	A0301	0.00111862	yes
KLFEDELTL	A0201	0.0100507	yes
KLFEGENEHL	A0201	0.0101604	yes
KLFEKKYSVK	A0301	0.00127092	yes
KLFERAAEK	A0301	0.0129418	yes
KLFHEVVQA	A0201	0.0236085	yes
KLFNDAIRL	A0201	0.113652	yes
KLFNEFIQL	A0201	0.0187807	yes
KLFNKFIGK	A0301	0.001	yes
KLFNPPEESEK	A0301	0.00814606	yes
KLFPDAIRL	A0201	0.0771857	yes
KLFPGFEIETV	A0201	0.121243	yes
KLFPGRPPVK	A0301	0.0118256	yes
KLFPGSPAIYK	A0301	0.001	yes
KLFPKGVFTK	A0301	0.00543164	yes
KLFQGQLVL	A0201	0.177319	yes
KLFSELPLAKK	A0301	0.00211554	yes
KLFSVTRNR	A0301	0.0279627	yes
KLFVGFLNR	A0301	0.059254	yes
KLFWSQRKITK	A0301	0.0916535	yes
KLFYKAIVR	A0301	0.093464	yes
KLGDFGLATV	A0201	0.00243836	yes
KLGDIMGV	A0201	0.0550677	yes
KLGDISAV	A0201	0.0369317	yes
KLGEIVTTI	A0201	0.0115866	yes
KLGETVPAV	A0201	0.00392619	yes
KLGFTVTV	A0201	0.182441	yes
KLGGGRVKTWK	A0301	0.646524	no
KLGGRVKTWK	A0301	0.172157	yes
KLGGVIKEK	A0301	0.0272049	yes
KLGGVVSI	A0201	0.0795932	yes
KLGIAPQI	A0201	0.511219	no
KLGLKPLEV	A0201	0.293577	yes
KLGLVQKV	A0201	0.0162813	yes
KLGPAGTTI	A0201	0.512016	no
KLGPAPKTL	A0201	0.101018	yes
KLGPEGELL	A0201	0.536856	no
KLGSVPVTV	A0201	0.0165419	yes
KLHDVELHQV	A0201	0.00365618	yes
KLHFIFRHK	A0301	0.0780713	yes
KLHGVNINV	A0201	0.0226844	yes
KLHTVQPKGK	A0301	0.0598639	yes
KLIANNTTV	A0201	0.0206086	yes
KLIAQNLEL	A0201	0.0322237	yes
KLIAVLESI	A0201	0.0399503	yes
KLIDDVHRL	A0201	0.001	yes
KLIDGQVIQL	A0201	0.001	yes
KLIDIQEKI	A0201	0.017503	yes
KLIDIVSSQK	A0301	0.00134622	yes
KLIEKLDIKL	A0201	0.197553	yes
KLIGDPNLEFV	A0201	0.0585049	yes
KLIGEYGLRNK	A0301	0.103733	yes
KLIKDGLIIRK	A0301	0.0820753	yes
KLIKGVERL	A0201	0.0215471	yes
KLIPQLPTL	A0201	0.001	yes
KLIQESPTV	A0201	0.00490186	yes
KLIQSEVAL	A0201	0.0343973	yes
KLISDINKA	A0201	0.124648	yes
KLISEEDLLRK	A0301	0.00566153	yes
KLISELQKL	A0201	0.00406711	yes
KLISSYYNV	A0201	0.0601393	yes
KLISTLIYK	A0301	0.00652931	yes
KLKEEVINK	A0301	0.00232868	yes
KLKEPLPNGK	A0301	0.00449051	yes
KLKGDYRTGK	A0301	0.11148	yes
KLKPGDLVGV	A0201	0.0674096	yes
KLKQDIARQK	A0301	0.0120986	yes
KLLAAGVVSA	A0201	0.0827882	yes
KLLAEVTLK	A0301	0.0175502	yes
KLLAHPLQR	A0301	0.001	yes
KLLAVIHEL	A0201	0.00105065	yes
KLLDAKNTINK	A0301	0.00280501	yes
KLLDDPSKQK	A0301	0.001	yes
KLLDEAIQAV	A0201	0.00173234	yes
KLLDEDEIRGYKL	A0201	0.00307014	yes
KLLDHDNVKYLKK	A0301	0.001	yes
KLLDIRSYL	A0201	0.0533456	yes
KLLDPEDVAVQL	A0201	0.001	yes
KLLDPIREK	A0301	0.001	yes
KLLDVVHPAAK	A0301	0.0204737	yes
KLLEATSAV	A0201	0.0128068	yes
KLLEEATISV	A0201	0.003093	yes
KLLEEQGIFL	A0201	0.0150684	yes
KLLEGEESRISL	A0201	0.00459919	yes
KLLEKLYKV	A0201	0.001	yes
KLLELDPEHQRA	A0201	0.0452118	yes
KLLEPVLLLGK	A0301	0.00495441	yes
KLLEPVPVSV	A0201	0.001	yes
KLLEQVNRI	A0201	0.00492972	yes
KLLEVEHPA	A0201	0.177828	yes
KLLEVNGVAL	A0201	0.0206347	yes
KLLEVQILEV	A0201	0.001	yes
KLLEVSDDPQVLAV	A0201	0.410063	yes
KLLEYIEEI	A0201	0.00139274	yes
KLLGELHTL	A0201	0.001	yes
KLLGHLVKEK	A0301	0.0351239	yes
KLLGKVETA	A0201	0.0145406	yes
KLLGKVTIA	A0201	0.22034	yes
KLLGNIKNV	A0201	0.0118811	yes
KLLGPVLVK	A0301	0.00461545	yes
KLLGSPESTKL	A0201	0.0208899	yes
KLLGYDVHV	A0201	0.0319516	yes
KLLKASREK	A0301	0.00640179	yes
KLLKVIRKK	A0301	0.00449413	yes
KLLNYAPLEK	A0301	0.0189262	yes
KLLPETVTI	A0201	0.00597482	yes
KLLPQLTYL	A0201	0.0025362	yes
KLLPSVVLK	A0301	0.001	yes
KLLSDPNYGV	A0201	0.0330371	yes
KLLSEALEL	A0201	0.0290321	yes
KLLSENTNL	A0201	0.0130256	yes
KLLSKFYEL	A0201	0.00880058	yes
KLLTDVQLMK	A0301	0.0587611	yes
KLLTYEFVK	A0301	0.271012	yes
KLMDKVVRL	A0201	0.001	yes
KLMDLDVEQL	A0201	0.00837389	yes
KLMEEIREL	A0201	0.001	yes
KLMELYERL	A0201	0.0179051	yes
KLMTVRIVK	A0301	0.0810247	yes
KLNATNIEL	A0201	0.0373785	yes
KLNDLIQRL	A0201	0.00253167	yes
KLNIRPLLR	A0301	0.0276362	yes
KLNKEVTAV	A0201	0.0165989	yes
KLNPAANHRL	A0201	0.36468	yes
KLNPGIAYV	A0201	0.0101972	yes
KLNPQQFEV	A0201	0.00959583	yes
KLNVAPLAV	A0201	0.26849	yes
KLNWTGTSK	A0301	0.0271818	yes
KLPEKWESV	A0201	0.0700076	yes
KLPKQPVIVK	A0301	0.0118358	yes
KLPNTVLGK	A0301	0.0262647	yes
KLPSETIFV	A0201	0.0905497	yes
KLPSGKLQV	A0201	0.117245	yes
KLPSGSKK	A0301	2.7568	no
KLPSNLPQL	A0201	0.00843828	yes
KLPSSVGQK	A0301	0.0464315	yes
KLPTKQTIAK	A0301	0.0151381	yes
KLPTRPGLNK	A0301	0.0161257	yes
KLQDERTVRK	A0301	0.0709107	yes
KLQDGVHII	A0201	0.0273942	yes
KLQDQIFNL	A0201	0.00134573	yes
KLQEEIPVL	A0201	0.00184017	yes
KLQEFLQTL	A0201	0.001	yes
KLQELENRL	A0201	0.0166463	yes
KLQEQIHRV	A0201	0.001	yes
KLQGQVSAKK	A0301	0.0245744	yes
KLRDKRLEK	A0301	0.0312347	yes
KLREAEQQRVK	A0301	0.0138344	yes
KLREDLERL	A0201	0.0514731	yes
KLREIFGLY	A0301	0.562155	no
KLREKISEK	A0301	0.00603215	yes
KLREKQLSH	A0301	0.001	yes
KLRELTQRY	A0301	0.320251	yes
KLRHIVDEV	A0201	0.162655	yes
KLRPPGAEK	A0301	0.00338511	yes
KLRQPFFQK	A0301	0.001	yes
KLRVDPVNFK	A0301	0.0757752	yes
KLSDGVAVL	A0201	0.0204758	yes
KLSDIGITV	A0201	0.0160524	yes
KLSDLQTQL	A0201	0.00396093	yes
KLSDSRIAL	A0201	0.0552673	yes
KLSEELSGGRL	A0201	0.294167	yes
KLSEIPLTL	A0201	0.00363762	yes
KLSELQLRV	A0201	0.010569	yes
KLSESQLEL	A0201	0.00704779	yes
KLSEVLQAV	A0201	0.001	yes
KLSEVNKRL	A0201	0.0165011	yes
KLSGLTTNV	A0201	0.034943	yes
KLSKDNLKK	A0301	0.0440579	yes
KLSPLKVQPK	A0301	0.0165316	yes
KLSPSPSSR	A0301	0.0473738	yes
KLSVPVRKK	A0301	0.00107129	yes
KLTDIARHV	A0201	0.0551871	yes
KLTEELAVA	A0201	0.118728	yes
KLTEIRHEV	A0201	0.00541656	yes
KLTENLVAL	A0201	0.00234026	yes
KLTGEVVAL	A0201	0.0089259	yes
KLTVVLEAV	A0201	0.0740086	yes
KLVEFDFLGA	A0201	0.616279	no
KLVELPYTV	A0201	0.00360886	yes
KLVELTQKL	A0201	0.00950189	yes
KLVEYIVKA	A0201	0.0240913	yes
KLVGEFLEV	A0201	0.0602296	yes
KLVKEVIAV	A0201	0.0198263	yes
KLVKPTTEK	A0301	0.00432119	yes
KLVPFLKKV	A0201	0.0295486	yes
KLWADRISL	A0201	0.121928	yes
KLWEAESKL	A0201	0.0185509	yes
KLWEGLTEL	A0201	0.001	yes
KLWESPNVL	A0201	0.0314744	yes
KLWGQSIQL	A0201	0.00590639	yes
KLWPEASKVKV	A0201	0.00360621	yes
KLWRENLSK	A0301	0.0328465	yes
KLYAGAILEV	A0201	0.0030001	yes
KLYAQVKQK	A0301	0.001	yes
KLYAVKVVKK	A0301	0.00165503	yes
KLYDGFQYL	A0201	0.0148061	yes
KLYDRILRV	A0201	0.00231304	yes
KLYEEGSNK	A0301	0.001	yes
KLYEHLQRA	A0201	0.00847111	yes
KLYEKKLLK	A0301	0.001	yes
KLYEMILKR	A0301	0.001	yes
KLYEQHHVV	A0201	0.0112959	yes
KLYGKPIRV	A0201	0.0112726	yes
KLYGRPIKI	A0201	0.0677769	yes
KLYLPVQNK	A0301	0.001	yes
KLYNGHHHL	A0201	0.0330995	yes
KLYNKITSR	A0301	0.00824037	yes
KLYNPENIYL	A0201	0.0600014	yes
KLYPGKSLLR	A0301	0.00913787	yes
KLYQEVEIASV	A0201	0.0268928	yes
KLYQRDLEV	A0201	0.0575904	yes
KLYQSIIGY	A0301	0.0014917	yes
KLYRPGSVAYVSR	A0301	0.112517	yes
KLYTGLREV	A0201	0.0203005	yes
KLYTKHGTLK	A0301	0.001	yes
KLYTKHGTLKY	A0301	0.0784028	yes
KLYVGSRVVAK	A0301	0.0102094	yes
KMADIEYRL	A0201	0.0321384	yes
KMADIYLKH	A0301	0.00888973	yes
KMAEMLVEL	A0201	0.00728555	yes
KMAEVIGSKL	A0301	0.112916	yes
KMDEVLYSI	A0201	0.00771332	yes
KMDPVAYRV	A0201	0.0615971	yes
KMGLIFEV	A0201	0.0982957	yes
KMIEDLQNEL	A0201	0.264051	yes
KMKEALLSIGK	A0301	0.126117	yes
KMMDVTVTI	A0201	0.0120064	yes
KMNGTLTAV	A0201	0.0612204	yes
KMPEINAKV	A0201	0.0566113	yes
KMPKALKPK	A0301	0.174782	yes
KMQETLVGL	A0201	0.0106844	yes
KMSELQTYV	A0201	0.0273527	yes
KMSQVAPSL	A0201	0.110102	yes
KMWEEAISL	A0201	0.0191461	yes
KMYEEFLSKV	A0301	0.00885077	yes
KPQDYKKRL	B0702	0.250588	yes
KPRDVSSVEL	B0702	0.00252167	yes
KPSLPFTSL	B0702	0.00531451	yes
KQFEGTVEI	A0201	0.125592	yes
KQIKEIKEV	A0201	0.146324	yes
KQISQAYEV	A0201	0.214876	yes
KQKQPSFSAK	A0301	0.02326	yes
KQLDDLKVEL	A0201	0.270371	yes
KQSPPISTSK	A0301	0.0150282	yes
KQVEEIFNL	A0201	0.0991176	yes
KQVSDLISV	A0201	0.16446	yes
KQYGNEVFL	A0201	0.500745	no
KQYHRILKR	A0301	0.0012874	yes
KQYHRILKRR	A0301	0.523352	no
KRAPEQAL	C0702	0.0942603	yes
KRNDYVHAL	C0702	0.001	yes
KSADPLKSK	A0301	0.0127376	yes
KSAPATGGVK	A0301	0.221201	yes
KSAPSTGGVK	A0301	0.137186	yes
KSFDKNLYR	A0301	0.0208078	yes
KSFPGIPLHH	A0301	0.800452	no
KSGPVIAK	A0301	0.469186	yes
KSISGTSPK	A0301	0.116036	yes
KSLDQAISRF	A0301	0.463246	yes
KSLGHGLINK	A0301	0.0249542	yes
KSNKYLTVNK	A0301	0.0671181	yes
KSNSIIVSPR	A0301	0.400756	yes
KSTELLIRK	A0301	0.141285	yes
KSYLAVRLK	A0301	0.0118263	yes
KTADKKLNL	A0201	0.393919	yes
KTAPPGSAVGK	A0301	0.00964338	yes
KTASINQNV	A0201	0.251718	yes
KTDFTRTGK	A0301	0.145915	yes
KTDKTLVLL	C0401	0.0308762	yes
KTEEVGEGRVK	A0301	0.243797	yes
KTFANRVNNLK	A0301	0.0462911	yes
KTFEGNLTTK	A0301	0.001	yes
KTFHGLLTR	A0301	0.0439749	yes
KTFLFSATMTK	A0301	0.0578431	yes
KTFSEILNRV	A0301	0.0576563	yes
KTFSEVLAEK	A0301	0.0010052	yes
KTFTIKRFLAK	A0301	0.0618082	yes
KTIDASVSKK	A0301	0.00845799	yes
KTIDKKTFYK	A0301	0.00898328	yes
KTIEEAKAIISK	A0301	0.0427096	yes
KTIETSPSL	A0201	0.112761	yes
KTIPEEQVRGK	A0301	0.0400383	yes
KTKDSFRTA	A0301	2.45305	no
KTKEAVLLLK	A0301	0.001	yes
KTLAYRGFIFK	A0301	0.143166	yes
KTLEGEFSV	A0201	0.145881	yes
KTLEGIAAV	A0201	0.0733798	yes
KTLERSYLL	A0201	0.369327	yes
KTLQPSSQNTK	A0301	0.001	yes
KTNGKFLIR	A0301	0.00460606	yes
KTRDGLSVPK	A0301	0.00160268	yes
KTRQSPQTLK	A0301	0.001	yes
KTRTGELINR	A0301	0.142379	yes
KTSNLLLSH	A0301	0.00416363	yes
KTSSAFVGK	A0301	0.0110863	yes
KTSTVPPSLRK	A0301	0.047529	yes
KTTDRYIQQK	A0301	0.13894	yes
KTVRFNVLK	A0301	0.320578	yes
KTVSRIQSPK	A0301	0.0412665	yes
KTVTAMDVVYALK	A0301	0.141475	yes
KTYEVSLREK	A0301	0.001	yes
KTYGEIFEK	A0301	0.00165919	yes
KTYGEIFEKF	A0301	0.001	yes
KTYHALSNLPK	A0301	0.00424189	yes
KTYIPPKGETK	A0301	0.0555467	yes
KTYIPPKGETKK	A0301	0.00728736	yes
KTYQDIQNTIK	A0301	0.0210187	yes
KTYQDIQNTIKK	A0301	0.00101312	yes
KTYVIKRVK	A0301	0.0321078	yes
KTYVKRLVK	A0301	0.0197734	yes
KVADGLVKV	A0201	0.0124084	yes
KVADMALHY	A0301	0.00305256	yes
KVAEKLEAL	A0201	0.0179194	yes
KVAENVIRQK	A0301	0.00180615	yes
KVAGAATPK	A0301	0.0143682	yes
KVAIKIISK	A0301	0.00801136	yes
KVAIKVIDKK	A0301	0.38983	yes
KVANIIAEV	A0201	0.0351888	yes
KVANIILSY	A0301	0.001	yes
KVAPAPAVV	B0702	0.298814	yes
KVAPAPAVVK	A0301	0.00767083	yes
KVAPAPAVVKK	A0301	0.00225949	yes
KVAPETKVK	A0301	0.0256607	yes
KVAVVLIQK	A0301	0.001048	yes
KVDELTTEI	C0401	0.0469344	yes
KVDGRVVEPK	A0301	0.252948	yes
KVDQNRVRY	C0401	0.434954	yes
KVEEISRKH	A0301	2.23534	no
KVFDAKPSAK	A0301	0.001	yes
KVFDPVPVGV	A0201	0.071282	yes
KVFEVHVRPK	A0301	0.0054399	yes
KVFGGTVHK	A0301	0.0125151	yes
KVFGGTVHKK	A0301	0.00406998	yes
KVFKPKGADRK	A0301	0.0754484	yes
KVFKQIFSK	A0301	0.00195607	yes
KVFNQPKAK	A0301	0.0258394	yes
KVFSAFITV	A0201	0.159941	yes
KVFVGRFKSR	A0301	0.504791	no
KVGEFSGANK	A0301	0.0264917	yes
KVGEVIVTK	A0301	0.00565339	yes
KVGPVPVLV	A0201	0.377558	yes
KVHGSLAR	A0301	2.19683	no
KVHGSLARA	A0201	0.734269	no
KVHGSLARAG	A0301	10.1044	no
KVHGSLARAGK	A0301	0.281663	yes
KVHGSLARAGKVRG	A0301	11.9363	no
KVHSFPTLK	A0301	0.0129159	yes
KVIDEIYRV	A0201	0.0139588	yes
KVIDGLETL	A0201	0.016761	yes
KVIDRILYK	A0301	0.001	yes
KVIDTQQKV	A0201	0.0371065	yes
KVIDYVPGI	A0201	0.0923382	yes
KVIEDVAFA	A0201	0.403973	yes
KVIEINPYL	A0201	0.0298977	yes
KVIPSPFKH	A0301	0.089186	yes
KVKGPALSRK	A0301	0.00921655	yes
KVKGVTNQTGLK	A0301	0.0499947	yes
KVKKPATAAGTK	A0301	0.0506202	yes
KVKLRAIER	A0301	0.403196	yes
KVKVTQELK	A0301	0.114887	yes
KVLAIQARK	A0301	0.124617	yes
KVLDFEHFL	A0201	0.0740218	yes
KVLDHFRRK	A0301	0.0249914	yes
KVLDKVFRA	A0201	0.106851	yes
KVLDLKINL	A0201	0.111179	yes
KVLDLRINL	A0201	0.169801	yes
KVLDRRVVK	A0301	0.139115	yes
KVLEILHRV	A0201	0.00312746	yes
KVLELQTEL	A0201	0.0249836	yes
KVLERVNAV	A0201	0.0254449	yes
KVLGIVVGV	A0201	0.048241	yes
KVLGQGKWNLK	A0301	0.0303735	yes
KVLGSVSLK	A0301	0.00499597	yes
KVLKAQAQSQK	A0301	0.00255996	yes
KVLPLLKIIKK	A0301	0.00415887	yes
KVLSKEFHL	A0201	0.138925	yes
KVNTVPLKNK	A0301	0.00118676	yes
KVPDQKGTPK	A0301	0.001	yes
KVPEIEVTV	A0201	0.0504488	yes
KVPSHLLRSK	A0301	0.0183027	yes
KVQEQIFNL	A0201	0.0194261	yes
KVRFPLISK	A0301	0.00132319	yes
KVRGQTPKVAK	A0301	0.02011	yes
KVRQPPAYK	A0301	0.00839919	yes
KVRQPPAYKK	A0301	0.0159028	yes
KVRVPRQSL	B0702	0.129949	yes
KVRVSQREL	B0702	0.165623	yes
KVSDYILQH	A0301	0.001	yes
KVSGVILSV	A0201	0.0676231	yes
KVSPASGVSK	A0301	0.00669699	yes
KVSSINSRFAK	A0301	0.101755	yes
KVTSQVLGL	A0201	0.200688	yes
KVVEDGILK	A0301	0.0926559	yes
KVWGNVVTV	A0201	0.0113826	yes
KVWKEQFRV	A0201	0.186003	yes
KVWRGTLAR	A0301	0.115701	yes
KVWSDPFGRK	A0301	0.0156918	yes
KVYDKAINR	A0301	0.00193618	yes
KVYLGVKKK	A0301	0.00195329	yes
KVYNGILEK	A0301	0.001	yes
KVYNIQIRY	A0301	0.00102007	yes
KVYTKSSHLK	A0301	0.001	yes
KVYTPSISK	A0301	0.001	yes
KVYTPVASR	A0301	0.00520551	yes
KVYYFSKGTLK	A0301	0.0015437	yes
KVYYPKYLSK	A0301	0.00135624	yes
KVYYPVRHH	A0301	0.359714	yes
KYFDEHYEY	C0702	0.001	yes
KYVGQLAVL	C0702	0.166603	yes
LAYPHPHFA	A0201	1.35693	no
LDEHVQRV	C0401	4.7691	no
LDKKVEKV	C0401	11.08	no
LEKKLSEL	B0702	7.40671	no
LEKKVEKV	A0201	11.7177	no
LENTHLLEV	A0201	1.5975	no
LFDPARPSL	C0401	0.00279884	yes
LFGHENRV	C0401	2.64901	no
LGAPVKGK	C0702	16.8708	no
LGLKPCEIKRQ	A0201	31.4323	no
LGPPGIRGP	B0702	5.76463	no
LGPPPPLRV	B0702	0.689345	no
[truncated: 2,164 more rows]
